# Supplementary material for: 4-Amino­pyridinium 5-carb­oxy­penta­noate monohydrate
Source: Acta Crystallogr Sect E Struct Rep Online. 2012 Jun 23;68(Pt 7):o2181. doi: 10.1107/S1600536812027638 (PMC3393984; doi:10.1107/S1600536812027638)
Supplement: Supplementary file 1 [file e-68-o2181-sup1.cif]

##############################################################################
#                                                                            #
# This CIF contains the data in a paper accepted for publication in          #
# Acta Crystallographica Section E. It conforms to the requirements of       #
# Notes for Authors for Acta Crystallographica Section E, and has been       #
# peer reviewed under the auspices of the IUCr Commission on Journals.       #
#                                                                            #
# Full details of the Crystallographic Information File format               #
# are given in the paper "The Crystallographic Information File (CIF):       #
# a New Standard Archive File for Crystallography" by S. R. Hall, F. H.      #
# Allen and I. D. Brown [Acta Cryst. (1991), A47, 655-685].                  #
#                                                                            #
# The current version of the core CIF dictionary is obtainable from          #
# ftp://ftp.iucr.org/pub/cif_core.dic.                                       #
#                                                                            #
# Software is freely available for graphical display of the structure(s)     #
# in this CIF. For information consult the CIF software page                 #
# http://www.iucr.org/resources/cif/software.                                #
#                                                                            #
# This file may be used for bona fide research purposes within the           #
# scientific community so long as proper attribution is given to the journal # 
# article from which it was obtained.                                        #
#                                                                            #
##############################################################################
data_global
_audit_creation_method     'WinGX routine CIF_UPDATE'
_journal_data_validation_number     ?
_journal_date_recd_electronic     2012-04-09
_journal_date_accepted     2012-06-18
_journal_name_full     'Acta Crystallographica, Section E'
_journal_year     2012
_journal_volume     68
_journal_issue      7
_journal_page_first     o2181
_journal_page_last     o2181
_journal_paper_category     QO
_journal_paper_doi     10.1107/S1600536812027638
_journal_coeditor_code     BT5875
_publ_contact_author_name     'S. Alfred Cecil Raj'
_publ_contact_author_address
;
Department of Physics
St. Josephs College (Autonomous)
Tiruchirappalli 620 002
India
;
_publ_contact_author_email     sac63raj@gmail.com
_publ_contact_author_fax     '+0 431 2701501'
_publ_contact_author_phone     '+0 9994977210'
_publ_section_title
;
4-Aminopyridinium 5-carboxypentanoate monohydrate
;
loop_
    _publ_author_name
    _publ_author_address
    'S. Alfred Cecil Raj'
;
Department of Physics
St. Josephs College (Autonomous)
Tiruchirappalli 620 002
India
;
    'A. Sinthiya'
;
Department of Physics
St. Josephs College (Autonomous)
Tiruchirappalli 620 002
India
;
    'Babu Varghese '
;
Sophisticated Analytical Instruments Facility
Indian Institute of Technology Madras
Chennai 600 036
TamilNadu
India
;
data_I
_audit_creation_method     SHELXL-97
_chemical_name_systematic
;
4-Aminopyridinium 5-carboxypentanoate monohydrate
;
_chemical_name_common     ?
_chemical_formula_moiety     'C5 H7 N2 +, C6 H9 O4 -, H2 O'
_chemical_formula_sum     'C11 H18 N2 O5'
_chemical_formula_iupac     'C5 H7 N2 +, C6 H9 O4 -, H2 O'
_chemical_formula_weight     258.27
_chemical_melting_point     ?
_symmetry_cell_setting     monoclinic
_symmetry_space_group_name_H-M     'P 21/c'
_symmetry_space_group_name_Hall     '-P 2ybc'
loop_
    _symmetry_equiv_pos_as_xyz
    'x, y, z'
    '-x, y+1/2, -z+1/2'
    '-x, -y, -z'
    'x, -y-1/2, z-1/2'
_cell_length_a     11.9874(6)
_cell_length_b     5.1197(2)
_cell_length_c     21.5045(9)
_cell_angle_alpha     90.00
_cell_angle_beta     96.498(2)
_cell_angle_gamma     90.00
_cell_volume     1311.29(10)
_cell_formula_units_Z     4
_cell_measurement_reflns_used     9976
_cell_measurement_theta_min     4.825
_cell_measurement_theta_max     56.548
_cell_measurement_temperature     296(2)
_exptl_crystal_description     block
_exptl_crystal_colour     colourless
_exptl_crystal_size_max     0.30
_exptl_crystal_size_mid     0.20
_exptl_crystal_size_min     0.20
_exptl_crystal_density_diffrn     1.308
_exptl_crystal_density_meas     ?
_exptl_crystal_density_method     'not measured'
_exptl_crystal_F_000     552
_exptl_absorpt_coefficient_mu     0.104
_exptl_absorpt_correction_type     multi-scan
_exptl_absorpt_process_details     '(SADABS; Bruker, 2004)'
_exptl_absorpt_correction_T_min     0.9696
_exptl_absorpt_correction_T_max     0.9796
_exptl_special_details
;
;
_diffrn_ambient_temperature     296(2)
_diffrn_radiation_type     MoK\a
_diffrn_radiation_wavelength     0.71073
_diffrn_radiation_source     'fine-focus sealed tube'
_diffrn_radiation_monochromator     graphite
_diffrn_measurement_device_type     'Bruker Kappa APEXII CCD'
_diffrn_measurement_method     '\w and \f scan'
_diffrn_detector_area_resol_mean     ?
_diffrn_reflns_number     21231
_diffrn_reflns_av_R_equivalents     0.0248
_diffrn_reflns_av_sigmaI/netI     0.0144
_diffrn_reflns_theta_min     3.42
_diffrn_reflns_theta_max     28.35
_diffrn_reflns_theta_full     28.35
_diffrn_measured_fraction_theta_max     0.990
_diffrn_measured_fraction_theta_full     0.990
_diffrn_reflns_limit_h_min     -15
_diffrn_reflns_limit_h_max     15
_diffrn_reflns_limit_k_min     -6
_diffrn_reflns_limit_k_max     6
_diffrn_reflns_limit_l_min     -28
_diffrn_reflns_limit_l_max     28
_diffrn_standards_number     ?
_diffrn_standards_interval_count     ?
_diffrn_standards_interval_time     ?
_diffrn_standards_decay_%     ?
_refine_special_details
;
Refinement of <i>F</i>^2^ against ALL reflections. The weighted <i>R</i>-factor
<i>wR</i> and goodness of fit <i>S</i> are based on <i>F</i>^2^, conventional
<i>R</i>-factors <i>R</i> are based on <i>F</i>, with <i>F</i> set to zero for
negative <i>F</i>^2^. The threshold expression of <i>F</i>^2^ >
\s(<i>F</i>^2^) is used only for calculating <i>R</i>-factors(gt) <i>etc</i>.
and is not relevant to the choice of reflections for refinement.
<i>R</i>-factors based on <i>F</i>^2^ are statistically about twice as large
as those based on <i>F</i>, and <i>R</i>- factors based on ALL data will be
even larger.
;
_reflns_number_total     3232
_reflns_number_gt     2737
_reflns_threshold_expression     I>2\s(I)
_refine_ls_structure_factor_coef     Fsqd
_refine_ls_matrix_type     full
_refine_ls_R_factor_all     0.0453
_refine_ls_R_factor_gt     0.0382
_refine_ls_wR_factor_gt     0.1025
_refine_ls_wR_factor_ref     0.1095
_refine_ls_goodness_of_fit_ref     1.044
_refine_ls_restrained_S_all     1.043
_refine_ls_number_reflns     3232
_refine_ls_number_parameters     184
_refine_ls_number_restraints     6
_refine_ls_hydrogen_treatment     mixed
_refine_ls_weighting_scheme     calc
_refine_ls_weighting_details
         'calc w=1/[\s^2^(Fo^2^)+(0.0506P)^2^+0.3091P] where P=(Fo^2^+2Fc^2^)/3'
_atom_sites_solution_hydrogens     geom
_atom_sites_solution_primary     direct
_atom_sites_solution_secondary     difmap
_refine_ls_shift/su_max     0.001
_refine_ls_shift/su_mean     0.000
_refine_diff_density_max     0.243
_refine_diff_density_min     -0.173
_refine_ls_extinction_method     'SHELXL97 (Sheldrick, 2008)'
_refine_ls_extinction_coef     0.038(3)
_refine_ls_extinction_expression
                                  'Fc^*^=kFc[1+0.001xFc^2^\l^3^/sin(2\q)]^-1/4^'
loop_
    _atom_type_symbol
    _atom_type_description
    _atom_type_scat_dispersion_real
    _atom_type_scat_dispersion_imag
    _atom_type_scat_source
    'C' 'C' 0.0033 0.0016
                         'International Tables Vol C Tables 4.2.6.8 and 6.1.1.4'
    'H' 'H' 0.0000 0.0000
                         'International Tables Vol C Tables 4.2.6.8 and 6.1.1.4'
    'N' 'N' 0.0061 0.0033
                         'International Tables Vol C Tables 4.2.6.8 and 6.1.1.4'
    'O' 'O' 0.0106 0.0060
                         'International Tables Vol C Tables 4.2.6.8 and 6.1.1.4'
_computing_data_collection     'APEX2 (Bruker, 2004)'
_computing_cell_refinement     'APEX2 and SAINT (Bruker, 2004)'
_computing_data_reduction     'SAINT and XPREP (Bruker, 2004)'
_computing_structure_solution     'SIR92 (Altomare <i>et al.</i>, 1993)'
_computing_structure_refinement     'SHELXL97 (Sheldrick, 2008)'
_computing_molecular_graphics
             'ORTEP-3 (Farrugia, 1997) and Mercury (Macrae <i>et al.</i>, 2006)'
_computing_publication_material     'PLATON (Spek, 2009)'
loop_
    _atom_site_type_symbol
    _atom_site_label
    _atom_site_fract_x
    _atom_site_fract_y
    _atom_site_fract_z
    _atom_site_U_iso_or_equiv
    _atom_site_adp_type
    _atom_site_calc_flag
    _atom_site_refinement_flags
    _atom_site_occupancy
    _atom_site_symmetry_multiplicity
    _atom_site_disorder_assembly
    _atom_site_disorder_group
    C C1 0.15377(9) 0.4793(2) 0.31363(5) 0.0355(2) Uani d . 1 1 . .
    C C2 0.17198(10) 0.4887(3) 0.37922(5) 0.0471(3) Uani d . 1 1 . .
    H H2 0.1338 0.3748 0.4031 0.057 Uiso calc R 1 1 . .
    C C3 0.24500(12) 0.6634(3) 0.40748(6) 0.0583(4) Uani d . 1 1 . .
    H H3 0.2567 0.6687 0.4510 0.070 Uiso calc R 1 1 . .
    C C4 0.28575(11) 0.8266(3) 0.31185(7) 0.0540(3) Uani d . 1 1 . .
    H H4 0.3251 0.9439 0.2895 0.065 Uiso calc R 1 1 . .
    C C5 0.21437(10) 0.6572(3) 0.28057(6) 0.0456(3) Uani d . 1 1 . .
    H H5 0.2050 0.6576 0.2370 0.055 Uiso calc R 1 1 . .
    C C6 0.05042(9) 0.0846(2) 0.59628(5) 0.0365(2) Uani d . 1 1 . .
    C C7 0.12933(10) 0.2870(2) 0.57471(5) 0.0399(3) Uani d . 1 1 . .
    H H7A 0.1793 0.2027 0.5485 0.048 Uiso calc R 1 1 . .
    H H7B 0.0857 0.4158 0.5493 0.048 Uiso calc R 1 1 . .
    C C8 0.19886(11) 0.4250(3) 0.62766(6) 0.0484(3) Uani d . 1 1 . .
    H H8A 0.2410 0.2958 0.6537 0.058 Uiso calc R 1 1 . .
    H H8B 0.1489 0.5131 0.6533 0.058 Uiso calc R 1 1 . .
    C C9 0.28055(11) 0.6242(3) 0.60591(6) 0.0497(3) Uani d . 1 1 . .
    H H9A 0.2408 0.7332 0.5738 0.060 Uiso calc R 1 1 . .
    H H9B 0.3070 0.7360 0.6409 0.060 Uiso calc R 1 1 . .
    C C10 0.38119(10) 0.5025(2) 0.58006(6) 0.0451(3) Uani d . 1 1 . .
    H H10A 0.4197 0.3861 0.6110 0.054 Uiso calc R 1 1 . .
    H H10B 0.3563 0.4010 0.5430 0.054 Uiso calc R 1 1 . .
    C C11 0.46060(10) 0.7138(2) 0.56373(6) 0.0428(3) Uani d . 1 1 . .
    N N1 0.30125(10) 0.8299(3) 0.37434(6) 0.0569(3) Uani d D 1 1 . .
    N N2 0.08259(9) 0.3108(2) 0.28417(5) 0.0453(3) Uani d D 1 1 . .
    O O1 0.54037(8) 0.7786(2) 0.60138(4) 0.0611(3) Uani d . 1 1 . .
    O O2 0.43660(8) 0.8222(2) 0.51080(4) 0.0612(3) Uani d . 1 1 . .
    H H2C 0.4821 0.9385 0.5065 0.092 Uiso calc PR 0.50 1 . .
    O O3 0.04538(8) 0.04862(19) 0.65223(3) 0.0499(2) Uani d . 1 1 . .
    O O4 -0.00945(8) -0.04767(19) 0.55455(4) 0.0529(3) Uani d . 1 1 . .
    H H4C 0.0036 0.0002 0.5197 0.079 Uiso calc PR 0.50 1 . .
    O O1S 0.46992(12) 0.2870(2) 0.26985(6) 0.0725(3) Uani d D 1 1 . .
    H H1S 0.4605(19) 0.299(4) 0.3083(8) 0.097(7) Uiso d D 1 1 . .
    H H2S 0.4831(18) 0.439(3) 0.2567(9) 0.086(6) Uiso d D 1 1 . .
    H H2A 0.0462(12) 0.203(3) 0.3067(6) 0.053(4) Uiso d D 1 1 . .
    H H2B 0.0745(12) 0.313(3) 0.2430(4) 0.053(4) Uiso d D 1 1 . .
    H H1A 0.3493(14) 0.946(3) 0.3920(9) 0.086(6) Uiso d D 1 1 . .
loop_
    _atom_site_aniso_label
    _atom_site_aniso_U_11
    _atom_site_aniso_U_22
    _atom_site_aniso_U_33
    _atom_site_aniso_U_12
    _atom_site_aniso_U_13
    _atom_site_aniso_U_23
    C1 0.0339(5) 0.0370(5) 0.0351(5) -0.0015(4) 0.0027(4) 0.0036(4)
    C2 0.0455(6) 0.0604(8) 0.0347(5) -0.0141(6) 0.0012(4) 0.0058(5)
    C3 0.0531(7) 0.0773(10) 0.0425(6) -0.0154(7) -0.0037(5) -0.0034(6)
    C4 0.0480(7) 0.0489(7) 0.0664(8) -0.0129(6) 0.0120(6) 0.0056(6)
    C5 0.0490(6) 0.0471(7) 0.0417(6) -0.0078(5) 0.0100(5) 0.0066(5)
    C6 0.0401(5) 0.0407(6) 0.0288(5) -0.0098(4) 0.0043(4) 0.0018(4)
    C7 0.0452(6) 0.0423(6) 0.0328(5) -0.0134(5) 0.0065(4) 0.0032(4)
    C8 0.0515(7) 0.0563(7) 0.0397(6) -0.0230(6) 0.0153(5) -0.0117(5)
    C9 0.0516(7) 0.0442(7) 0.0563(7) -0.0187(5) 0.0188(5) -0.0135(6)
    C10 0.0440(6) 0.0410(6) 0.0514(6) -0.0128(5) 0.0099(5) -0.0018(5)
    C11 0.0400(6) 0.0465(6) 0.0432(6) -0.0132(5) 0.0102(5) -0.0047(5)
    N1 0.0461(6) 0.0573(7) 0.0655(7) -0.0173(5) -0.0017(5) -0.0092(6)
    N2 0.0523(6) 0.0483(6) 0.0341(5) -0.0157(5) 0.0001(4) 0.0034(4)
    O1 0.0579(6) 0.0719(7) 0.0512(5) -0.0319(5) -0.0036(4) 0.0079(5)
    O2 0.0593(6) 0.0768(7) 0.0457(5) -0.0360(5) -0.0023(4) 0.0098(5)
    O3 0.0613(5) 0.0607(6) 0.0280(4) -0.0249(4) 0.0064(3) 0.0027(4)
    O4 0.0644(6) 0.0639(6) 0.0303(4) -0.0343(5) 0.0050(4) -0.0007(4)
    O1S 0.1089(10) 0.0509(6) 0.0616(7) -0.0080(6) 0.0267(7) -0.0044(5)
_geom_special_details
;
All e.s.d.'s (except the e.s.d. in the dihedral angle between two l.s. planes)
are estimated using the full covariance matrix. The cell e.s.d.'s are taken
into account individually in the estimation of e.s.d.'s in distances, angles
and torsion angles; correlations between e.s.d.'s in cell parameters are only
used when they are defined by crystal symmetry. An approximate (isotropic)
treatment of cell e.s.d.'s is used for estimating e.s.d.'s involving l.s.
planes.
;
loop_
    _geom_bond_atom_site_label_1
    _geom_bond_atom_site_label_2
    _geom_bond_site_symmetry_2
    _geom_bond_distance
    _geom_bond_publ_flag
    C1 N2 . 1.3234(15) ?
    C1 C2 . 1.4036(15) ?
    C1 C5 . 1.4070(15) ?
    C2 C3 . 1.3475(19) ?
    C2 H2 . 0.9300 ?
    C3 N1 . 1.3407(19) ?
    C3 H3 . 0.9300 ?
    C4 N1 . 1.3357(19) ?
    C4 C5 . 1.3440(19) ?
    C4 H4 . 0.9300 ?
    C5 H5 . 0.9300 ?
    C6 O3 . 1.2255(12) ?
    C6 O4 . 1.2778(13) ?
    C6 C7 . 1.5110(14) ?
    C7 C8 . 1.5084(16) ?
    C7 H7A . 0.9700 ?
    C7 H7B . 0.9700 ?
    C8 C9 . 1.5236(16) ?
    C8 H8A . 0.9700 ?
    C8 H8B . 0.9700 ?
    C9 C10 . 1.5179(18) ?
    C9 H9A . 0.9700 ?
    C9 H9B . 0.9700 ?
    C10 C11 . 1.5085(16) ?
    C10 H10A . 0.9700 ?
    C10 H10B . 0.9700 ?
    C11 O1 . 1.2266(15) ?
    C11 O2 . 1.2697(16) ?
    N1 H1A . 0.882(9) ?
    N2 H2A . 0.883(9) ?
    N2 H2B . 0.879(9) ?
    O2 H2C . 0.8200 ?
    O4 H4C . 0.8200 ?
    O1S H1S . 0.850(15) ?
    O1S H2S . 0.850(15) ?
loop_
    _geom_angle_atom_site_label_1
    _geom_angle_atom_site_label_2
    _geom_angle_atom_site_label_3
    _geom_angle_site_symmetry_1
    _geom_angle_site_symmetry_3
    _geom_angle
    _geom_angle_publ_flag
    N2 C1 C2 . . 121.45(10) ?
    N2 C1 C5 . . 121.47(10) ?
    C2 C1 C5 . . 117.08(10) ?
    C3 C2 C1 . . 119.67(11) ?
    C3 C2 H2 . . 120.2 ?
    C1 C2 H2 . . 120.2 ?
    N1 C3 C2 . . 121.50(12) ?
    N1 C3 H3 . . 119.3 ?
    C2 C3 H3 . . 119.3 ?
    N1 C4 C5 . . 121.32(12) ?
    N1 C4 H4 . . 119.3 ?
    C5 C4 H4 . . 119.3 ?
    C4 C5 C1 . . 120.05(12) ?
    C4 C5 H5 . . 120.0 ?
    C1 C5 H5 . . 120.0 ?
    O3 C6 O4 . . 121.58(10) ?
    O3 C6 C7 . . 120.43(10) ?
    O4 C6 C7 . . 117.98(9) ?
    C8 C7 C6 . . 113.65(9) ?
    C8 C7 H7A . . 108.8 ?
    C6 C7 H7A . . 108.8 ?
    C8 C7 H7B . . 108.8 ?
    C6 C7 H7B . . 108.8 ?
    H7A C7 H7B . . 107.7 ?
    C7 C8 C9 . . 113.65(10) ?
    C7 C8 H8A . . 108.8 ?
    C9 C8 H8A . . 108.8 ?
    C7 C8 H8B . . 108.8 ?
    C9 C8 H8B . . 108.8 ?
    H8A C8 H8B . . 107.7 ?
    C10 C9 C8 . . 113.76(11) ?
    C10 C9 H9A . . 108.8 ?
    C8 C9 H9A . . 108.8 ?
    C10 C9 H9B . . 108.8 ?
    C8 C9 H9B . . 108.8 ?
    H9A C9 H9B . . 107.7 ?
    C11 C10 C9 . . 109.86(10) ?
    C11 C10 H10A . . 109.7 ?
    C9 C10 H10A . . 109.7 ?
    C11 C10 H10B . . 109.7 ?
    C9 C10 H10B . . 109.7 ?
    H10A C10 H10B . . 108.2 ?
    O1 C11 O2 . . 123.65(11) ?
    O1 C11 C10 . . 120.38(11) ?
    O2 C11 C10 . . 115.92(10) ?
    C4 N1 C3 . . 120.38(11) ?
    C4 N1 H1A . . 116.8(13) ?
    C3 N1 H1A . . 122.8(13) ?
    C1 N2 H2A . . 118.6(10) ?
    C1 N2 H2B . . 117.6(10) ?
    H2A N2 H2B . . 123.8(14) ?
    C11 O2 H2C . . 109.5 ?
    C6 O4 H4C . . 109.5 ?
    H1S O1S H2S . . 108(2) ?
loop_
    _geom_torsion_atom_site_label_1
    _geom_torsion_atom_site_label_2
    _geom_torsion_atom_site_label_3
    _geom_torsion_atom_site_label_4
    _geom_torsion_site_symmetry_1
    _geom_torsion_site_symmetry_2
    _geom_torsion_site_symmetry_3
    _geom_torsion_site_symmetry_4
    _geom_torsion
    _geom_torsion_publ_flag
    N2 C1 C2 C3 . . . . -179.88(13) ?
    C5 C1 C2 C3 . . . . 0.02(19) ?
    C1 C2 C3 N1 . . . . 0.0(2) ?
    N1 C4 C5 C1 . . . . 0.3(2) ?
    N2 C1 C5 C4 . . . . 179.76(13) ?
    C2 C1 C5 C4 . . . . -0.14(18) ?
    O3 C6 C7 C8 . . . . 1.47(17) ?
    O4 C6 C7 C8 . . . . -177.95(12) ?
    C6 C7 C8 C9 . . . . 178.54(11) ?
    C7 C8 C9 C10 . . . . -73.66(16) ?
    C8 C9 C10 C11 . . . . -176.35(11) ?
    C9 C10 C11 O1 . . . . 94.81(15) ?
    C9 C10 C11 O2 . . . . -82.64(15) ?
    C5 C4 N1 C3 . . . . -0.3(2) ?
    C2 C3 N1 C4 . . . . 0.2(2) ?
loop_
    _geom_hbond_atom_site_label_D
    _geom_hbond_atom_site_label_H
    _geom_hbond_atom_site_label_A
    _geom_hbond_site_symmetry_A
    _geom_hbond_distance_DH
    _geom_hbond_distance_HA
    _geom_hbond_distance_DA
    _geom_hbond_angle_DHA
    O2 H2C O2 3_676 0.82 1.63 2.4493(18) 172.7
    N1 H1A O1 3_676 0.882(9) 1.928(11) 2.7694(15) 158.9(18)
    O4 H4C O4 3_556 0.82 1.62 2.4320(15) 167.6
    N2 H2A O3 3_556 0.883(9) 1.964(9) 2.8433(13) 173.4(14)
    O1S H1S O1 3_666 0.850(15) 1.983(16) 2.8060(16) 163(2)
    O1S H2S O1S 2_655 0.850(15) 1.972(15) 2.8180(11) 174(2)
    N2 H2B O3 4_565 0.879(9) 2.069(10) 2.9122(13) 160.5(14)
_iucr_refine_instructions_details
;
TITL 4APAC in P2(1)/c
CELL  0.71073  11.9874   5.1197  21.5045   90.000   96.498   90.000
ZERR     4.00   0.0006   0.0002   0.0009    0.000    0.002    0.000
LATT   1
SYMM  - X, 1/2 + Y, 1/2 - Z
SFAC  C    H    N    O
UNIT  44   72   8    20
MERG   2
OMIT     1   0   0
OMIT     1   0   2
EXTI    0.03827
DFIX  0.86  0.02 O1S  H1S
DFIX  0.86  0.02 O1S  H2S
DANG  1.36  0.04 H1S H2S
DFIX 0.88 0.01 N2 H2A
DFIX 0.88 0.01 N2 H2B
DFIX 0.88 0.01 N1 H1A
EQIV $1 -x+1, -y+2, -z+1
EQIV $2 -x, -y, -z+1
EQIV $3 -x+1, -y+1, -z+1
EQIV $4 -x+1, y+1/2, -z+1/2
EQIV $5 x, -y+1/2, z-1/2
HTAB O2 O2_$1
HTAB N1 O1_$1
HTAB O4 O4_$2
HTAB N2 O3_$2
HTAB O1S O1_$3
HTAB O1S O1S_$4
HTAB N2 O3_$5
FMAP   2
PLAN   25
SIZE     0.20   0.20   0.30
ACTA
BOND   $H
CONF
WGHT     0.05060     0.30910
L.S.  15
FVAR     0.28821
C1    1    0.153775    0.479323    0.313625    11.00000    0.03391    0.03705 =
        0.03513    0.00355    0.00271   -0.00149
C2    1    0.171977    0.488675    0.379222    11.00000    0.04550    0.06043 =
        0.03474    0.00581    0.00124   -0.01411
AFIX   43
H2    2    0.133824    0.374820    0.403064    11.00000   -1.20000
AFIX    0
C3    1    0.245003    0.663430    0.407480    11.00000    0.05312    0.07730 =
        0.04247   -0.00341   -0.00373   -0.01537
AFIX   43
H3    2    0.256656    0.668688    0.450959    11.00000   -1.20000
AFIX    0
C4    1    0.285754    0.826616    0.311850    11.00000    0.04796    0.04890 =
        0.06636    0.00558    0.01203   -0.01288
AFIX   43
H4    2    0.325150    0.943876    0.289540    11.00000   -1.20000
AFIX    0
C5    1    0.214373    0.657235    0.280569    11.00000    0.04904    0.04712 =
        0.04172    0.00663    0.01001   -0.00779
AFIX   43
H5    2    0.205030    0.657631    0.237043    11.00000   -1.20000
AFIX    0
C6    1    0.050415    0.084591    0.596278    11.00000    0.04013    0.04069 =
        0.02879    0.00181    0.00432   -0.00982
C7    1    0.129327    0.286999    0.574713    11.00000    0.04518    0.04232 =
        0.03282    0.00318    0.00653   -0.01343
AFIX   23
H7A   2    0.179312    0.202663    0.548455    11.00000   -1.20000
H7B   2    0.085746    0.415782    0.549337    11.00000   -1.20000
AFIX    0
C8    1    0.198864    0.424953    0.627657    11.00000    0.05150    0.05627 =
        0.03975   -0.01171    0.01531   -0.02301
AFIX   23
H8A   2    0.240966    0.295760    0.653655    11.00000   -1.20000
H8B   2    0.148904    0.513061    0.653297    11.00000   -1.20000
AFIX    0
C9    1    0.280553    0.624158    0.605909    11.00000    0.05159    0.04421 =
        0.05629   -0.01348    0.01883   -0.01872
AFIX   23
H9A   2    0.240780    0.733172    0.573806    11.00000   -1.20000
H9B   2    0.307034    0.736029    0.640898    11.00000   -1.20000
AFIX    0
C10   1    0.381192    0.502540    0.580059    11.00000    0.04404    0.04098 =
        0.05135   -0.00181    0.00991   -0.01281
AFIX   23
H10A  2    0.419652    0.386055    0.610978    11.00000   -1.20000
H10B  2    0.356257    0.401000    0.542997    11.00000   -1.20000
AFIX    0
C11   1    0.460603    0.713844    0.563730    11.00000    0.04002    0.04648 =
        0.04317   -0.00466    0.01020   -0.01322
N1    3    0.301245    0.829905    0.374341    11.00000    0.04606    0.05733 =
        0.06555   -0.00921   -0.00169   -0.01726
N2    3    0.082590    0.310804    0.284171    11.00000    0.05233    0.04832 =
        0.03410    0.00338    0.00007   -0.01574
O1    4    0.540369    0.778645    0.601379    11.00000    0.05786    0.07189 =
        0.05122    0.00791   -0.00363   -0.03188
O2    4    0.436599    0.822240    0.510801    11.00000    0.05934    0.07675 =
        0.04571    0.00977   -0.00233   -0.03603
AFIX   83
H2C   2    0.482114    0.938520    0.506452    10.50000   -1.50000
AFIX    0
O3    4    0.045376    0.048620    0.652230    11.00000    0.06128    0.06074 =
        0.02796    0.00275    0.00644   -0.02485
O4    4   -0.009445   -0.047673    0.554551    11.00000    0.06437    0.06393 =
        0.03028   -0.00067    0.00499   -0.03429
AFIX   83
H4C   2    0.003573    0.000232    0.519708    10.50000   -1.50000
AFIX    0
O1S   4    0.469919    0.286994    0.269850    11.00000    0.10887    0.05091 =
        0.06162   -0.00436    0.02670   -0.00800
H1S   2    0.460549    0.298766    0.308329    11.00000    0.09695
H2S   2    0.483104    0.439076    0.256665    11.00000    0.08561
H2A   2    0.046195    0.202508    0.306678    11.00000    0.05343
H2B   2    0.074503    0.313482    0.243043    11.00000    0.05267
H1A   2    0.349345    0.945665    0.391984    11.00000    0.08553
HKLF    4
END
;
