# Supplementary material for: 4-Amino­pyridinium 5-carb­oxy­penta­noate monohydrate
Source: Acta Crystallogr Sect E Struct Rep Online. 2012 Jun 23;68(Pt 7):o2181. doi: 10.1107/S1600536812027638 (PMC3393984; doi:10.1107/S1600536812027638)
Supplement: Supplementary file 2 [file e-68-o2181-Isup2.hkl]

# 
# h,k,l, Fc-squared, Fo-squared, sigma(Fo-squared) and status flag 
# 
data_I
_shelx_title ' 4APAC in P2(1)/c' 
_shelx_refln_list_code          4 
_shelx_F_calc_maximum      140.97 
_exptl_crystal_F_000       552.00 
_reflns_d_resolution_high  0.7485 
 
loop_ 
 _symmetry_equiv_pos_as_xyz 
 'x, y, z' 
 '-x, y+1/2, -z+1/2' 
 '-x, -y, -z' 
 'x, -y-1/2, z-1/2' 
 
_cell_length_a    11.9874 
_cell_length_b     5.1197 
_cell_length_c    21.5045 
_cell_angle_alpha  90.000 
_cell_angle_beta   96.498 
_cell_angle_gamma  90.000 
 
_shelx_F_squared_multiplier     1.000 
 
loop_ 
 _refln_index_h 
 _refln_index_k 
 _refln_index_l 
 _refln_F_squared_calc 
 _refln_F_squared_meas 
 _refln_F_squared_sigma 
 _refln_observed_status 
   2   0   0     1190.93     1171.99     39.85 o 
   3   0   0     1423.28     1370.99     13.84 o 
   4   0   0     4453.61     4363.33     72.77 o 
   5   0   0       41.53       34.89      0.64 o 
   6   0   0        0.72       -0.37      0.37 o 
   7   0   0      451.95      477.30      7.29 o 
   8   0   0      488.23      510.97      7.74 o 
   9   0   0       28.08       24.07      0.77 o 
  10   0   0       89.40       96.58      1.84 o 
  11   0   0       62.40       68.89      1.52 o 
  12   0   0      225.91      243.45      4.09 o 
  13   0   0       79.15       92.78      2.23 o 
  14   0   0        1.94        1.57      1.08 o 
  15   0   0        0.11        0.24      0.96 o 
   1   1   0     1765.18     1617.26     19.59 o 
   2   1   0     5670.29     5629.94     48.75 o 
   3   1   0     9216.10     8877.02     80.81 o 
   4   1   0       33.90       39.05      0.41 o 
   5   1   0       67.10       71.64      0.74 o 
   6   1   0      155.01      144.66      1.48 o 
   7   1   0       81.02       71.37      1.38 o 
   8   1   0      158.24      167.96      2.20 o 
   9   1   0      116.92      117.31      1.66 o 
  10   1   0       11.51       11.91      0.55 o 
  11   1   0        0.94       -0.43      0.43 o 
  12   1   0        8.00        6.38      0.50 o 
  13   1   0       13.58       12.73      0.70 o 
  14   1   0       23.44       19.67      0.94 o 
  15   1   0        1.49        1.56      0.49 o 
   0   2   0      775.40      762.41      9.05 o 
   1   2   0     6061.48     6069.59     49.56 o 
   2   2   0       64.73       75.69      0.73 o 
   3   2   0     1653.56     1738.70     12.89 o 
   4   2   0      657.16      623.79      5.11 o 
   5   2   0     2304.87     2412.53     23.40 o 
   6   2   0      631.85      654.50      5.43 o 
   7   2   0       31.86       33.75      0.64 o 
   8   2   0       44.99       41.36      0.62 o 
   9   2   0      657.20      674.05      7.38 o 
  10   2   0        3.74        3.54      0.36 o 
  11   2   0       25.81       26.47      0.97 o 
  12   2   0       56.45       59.74      1.51 o 
  13   2   0       10.88       12.10      0.90 o 
  14   2   0        0.00        0.07      0.55 o 
  15   2   0        5.87        4.67      0.75 o 
   1   3   0        0.58        2.14      0.29 o 
   2   3   0      133.41      135.47      1.37 o 
   3   3   0        4.02        2.41      0.18 o 
   4   3   0       25.00       20.30      1.02 o 
   5   3   0       25.42       24.33      0.39 o 
   6   3   0      515.20      512.13      4.63 o 
   7   3   0      236.60      229.01      1.99 o 
   8   3   0       20.02       16.73      1.45 o 
   9   3   0        2.40        3.22      0.70 o 
  10   3   0        6.76        5.59      0.54 o 
  11   3   0        0.01       -0.34      0.34 o 
  12   3   0        1.25        0.58      0.74 o 
  13   3   0        0.02       -0.24      0.52 o 
  14   3   0        0.66       -0.63      0.63 o 
   0   4   0      164.42      157.14      2.82 o 
   1   4   0       16.73       15.77      0.55 o 
   2   4   0      344.85      328.63      3.41 o 
   3   4   0      260.32      252.48      3.02 o 
   4   4   0      211.72      197.84      2.33 o 
   5   4   0        4.45        3.24      0.30 o 
   6   4   0      139.34      134.09      1.57 o 
   7   4   0        3.30        2.90      0.30 o 
   8   4   0        0.08        0.99      0.34 o 
   9   4   0        0.02        0.36      0.30 o 
  10   4   0       61.84       76.67      1.63 o 
  11   4   0        9.92        9.57      0.86 o 
  12   4   0        0.00       -0.56      0.56 o 
   1   5   0      282.36      279.18      3.23 o 
   2   5   0       17.38       13.66      0.69 o 
   3   5   0        9.30        8.85      0.94 o 
   4   5   0        3.31        4.09      0.71 o 
   5   5   0       51.59       47.17      1.01 o 
   6   5   0        0.06        0.24      0.28 o 
   7   5   0       14.78       16.44      0.59 o 
   8   5   0       56.93       63.44      1.33 o 
   9   5   0        0.04        0.27      0.57 o 
  10   5   0        0.16       -0.74      0.74 o 
   0   6   0       43.19       42.27      2.89 o 
   1   6   0        3.55        4.36      1.15 o 
   2   6   0       42.35       47.98      1.84 o 
   3   6   0        0.90        1.71      1.10 o 
   4   6   0        6.72        8.76      1.06 o 
   5   6   0        1.70        3.68      0.95 o 
   6   6   0        4.43        5.29      1.23 o 
   7   6   0        0.42        0.68      1.04 o 
 -15   1   1        0.15        0.70      0.48 o 
 -14   1   1       10.42       11.05      0.72 o 
 -13   1   1        2.48        2.00      0.42 o 
 -12   1   1       39.98       35.57      0.97 o 
 -11   1   1      367.82      370.19      4.37 o 
 -10   1   1        0.03       -0.02      0.26 o 
  -9   1   1      177.99      182.51      2.40 o 
  -8   1   1       25.63       18.48      0.52 o 
  -7   1   1      449.67      445.85      4.84 o 
  -6   1   1      387.96      380.20      4.47 o 
  -5   1   1      143.60      141.02      1.37 o 
  -4   1   1      942.81     1005.36     12.62 o 
  -3   1   1     7385.58     7074.61     64.50 o 
  -2   1   1    19872.81    19009.73    504.33 o 
  -1   1   1     1518.73     1523.28     12.37 o 
   0   1   1       67.67       40.86      0.88 o 
   1   1   1      619.03      565.50      4.48 o 
   2   1   1      195.52      218.56      1.84 o 
   3   1   1      615.85      628.81      4.66 o 
   4   1   1     1943.89     2023.78     14.16 o 
   5   1   1      141.51      148.80      1.33 o 
   6   1   1      185.61      192.52      1.71 o 
   7   1   1       13.93       16.53      0.47 o 
   8   1   1      112.64      108.42      1.53 o 
   9   1   1        0.80       -0.26      0.26 o 
  10   1   1        6.46        4.61      0.36 o 
  11   1   1       52.26       49.96      1.06 o 
  12   1   1       27.41       29.31      0.90 o 
  13   1   1       17.45       19.08      0.81 o 
  14   1   1        1.20        1.13      0.48 o 
  15   1   1        0.06       -0.35      0.48 o 
 -15   2   1        1.54        2.44      0.72 o 
 -14   2   1        5.15        4.45      0.67 o 
 -13   2   1        6.03        4.52      0.56 o 
 -12   2   1        0.95        0.08      0.45 o 
 -11   2   1        8.07        7.40      0.61 o 
 -10   2   1       11.45        6.74      0.49 o 
  -9   2   1     1062.59     1002.71      9.46 o 
  -8   2   1      111.16      107.52      1.27 o 
  -7   2   1       53.38       56.70      0.85 o 
  -6   2   1      129.32      128.50      1.37 o 
  -5   2   1     2615.20     2638.32     23.60 o 
  -4   2   1      213.82      242.19      1.97 o 
  -3   2   1     1457.06     1525.98     11.34 o 
  -2   2   1       76.77       97.76      0.93 o 
  -1   2   1      112.77      117.62      1.16 o 
   0   2   1     1151.04     1094.82      9.59 o 
   1   2   1       26.72       27.29      0.70 o 
   2   2   1      644.93      640.28      5.11 o 
   3   2   1      167.44      200.75      1.61 o 
   4   2   1      223.44      221.28      2.15 o 
   5   2   1      242.02      260.81      2.61 o 
   6   2   1       73.45       63.52      0.79 o 
   7   2   1      196.04      180.73      2.29 o 
   8   2   1      123.48      116.89      1.20 o 
   9   2   1        0.89        0.74      0.82 o 
  10   2   1       78.65       77.93      1.36 o 
  11   2   1       10.24       11.28      0.74 o 
  12   2   1       30.10       30.85      1.92 o 
  13   2   1        7.27        7.48      0.64 o 
  14   2   1        1.13        2.02      0.63 o 
  15   2   1       11.39        8.77      0.84 o 
 -14   3   1        1.25        0.24      0.68 o 
 -13   3   1       19.71       20.39      1.01 o 
 -12   3   1        3.28        4.64      0.53 o 
 -11   3   1        7.21        5.89      0.50 o 
 -10   3   1       54.19       47.27      1.02 o 
  -9   3   1       72.01       68.83      0.97 o 
  -8   3   1      668.70      655.97      6.24 o 
  -7   3   1        6.33        6.96      1.20 o 
  -6   3   1      610.41      545.75      5.25 o 
  -5   3   1      167.03      173.61      1.59 o 
  -4   3   1      605.82      558.94      4.84 o 
  -3   3   1        7.70        7.23      0.30 o 
  -2   3   1       18.37       26.33      0.53 o 
  -1   3   1     1008.55     1035.34      7.77 o 
   0   3   1       12.92       17.37      0.34 o 
   1   3   1      254.13      247.42      2.36 o 
   2   3   1       14.30       15.90      0.41 o 
   3   3   1      221.09      203.55      1.87 o 
   4   3   1       40.56       44.75      0.57 o 
   5   3   1        8.43       12.08      0.33 o 
   6   3   1      117.07      113.25      1.28 o 
   7   3   1      260.16      247.70      2.25 o 
   8   3   1       33.92       32.77      1.49 o 
   9   3   1       14.94       14.80      0.75 o 
  10   3   1        3.34        2.23      0.47 o 
  11   3   1        3.73        3.31      0.46 o 
  12   3   1        4.38        4.64      0.87 o 
  13   3   1        0.00       -0.49      0.49 o 
  14   3   1        0.47       -0.47      0.78 o 
 -12   4   1       11.37       10.26      0.97 o 
 -11   4   1       31.00       29.58      0.78 o 
 -10   4   1      183.57      180.37      2.09 o 
  -9   4   1        1.62        1.53      0.32 o 
  -8   4   1       29.08       25.22      0.57 o 
  -7   4   1       18.42       17.15      0.54 o 
  -6   4   1       15.84       17.03      0.60 o 
  -5   4   1       46.84       41.75      0.75 o 
  -4   4   1      274.33      258.15      3.16 o 
  -3   4   1      176.33      163.97      2.08 o 
  -2   4   1        1.22        0.82      0.36 o 
  -1   4   1       37.97       34.04      0.53 o 
   0   4   1       14.66       15.46      0.39 o 
   1   4   1      120.44      126.21      2.03 o 
   2   4   1        0.50        1.76      0.33 o 
   3   4   1       60.21       57.57      0.97 o 
   4   4   1      152.97      129.08      1.51 o 
   5   4   1      131.27      136.55      1.48 o 
   6   4   1        0.41        0.70      0.28 o 
   7   4   1        4.47        4.60      0.34 o 
   8   4   1      104.61       95.36      1.37 o 
   9   4   1       10.02        9.93      0.45 o 
  10   4   1        2.57        0.22      1.05 o 
  11   4   1       48.47       47.27      1.02 o 
  12   4   1        0.75       -0.61      0.71 o 
 -10   5   1        0.07       -0.40      0.63 o 
  -9   5   1        1.75        1.96      0.72 o 
  -8   5   1       62.66       71.33      1.33 o 
  -7   5   1        0.25        0.13      0.39 o 
  -6   5   1        1.37        3.16      0.33 o 
  -5   5   1       20.85       19.51      0.84 o 
  -4   5   1        1.01        0.04      0.45 o 
  -3   5   1        7.86       10.11      0.57 o 
  -2   5   1       10.87        9.87      1.15 o 
  -1   5   1        1.66        2.32      0.60 o 
   0   5   1       32.06       33.17      0.72 o 
   1   5   1       67.27       72.75      1.43 o 
   2   5   1      108.71      110.48      1.66 o 
   3   5   1        8.29        6.51      0.53 o 
   4   5   1      120.90      111.98      1.45 o 
   5   5   1        8.56        9.10      0.65 o 
   6   5   1        0.62        0.64      0.30 o 
   7   5   1        2.02        2.10      0.36 o 
   8   5   1        9.85       11.42      0.76 o 
   9   5   1       34.11       34.76      1.36 o 
  10   5   1       23.18       26.74      1.47 o 
  -7   6   1       23.51       29.36      1.83 o 
  -6   6   1        7.48        7.75      0.93 o 
  -5   6   1       20.56       21.65      1.00 o 
  -4   6   1        0.21       -0.13      0.88 o 
  -3   6   1       18.49       19.73      1.37 o 
  -2   6   1       19.43       26.42      1.85 o 
  -1   6   1        9.40       11.67      1.40 o 
   0   6   1       24.66       26.99      1.73 o 
   1   6   1       10.87       10.72      1.39 o 
   2   6   1        0.05        2.00      1.12 o 
   3   6   1        0.01        1.40      0.85 o 
   4   6   1        0.67        1.07      0.85 o 
   5   6   1        5.89        6.23      0.97 o 
   6   6   1        7.67        8.48      1.23 o 
   7   6   1        0.54        3.37      1.69 o 
 -15   0   2       15.85       19.14      1.93 o 
 -14   0   2      243.59      262.43      7.60 o 
 -13   0   2      111.16      114.68      2.57 o 
 -12   0   2        0.15        0.67      0.37 o 
 -11   0   2      125.14      117.68      1.97 o 
 -10   0   2       10.72        7.70      0.52 o 
  -9   0   2      294.57      290.40      4.60 o 
  -8   0   2      278.23      261.75      4.14 o 
  -7   0   2      431.66      412.69      5.42 o 
  -6   0   2     1623.86     1592.29     23.22 o 
  -5   0   2     1894.50     1889.50     28.45 o 
  -4   0   2      361.33      388.75      6.36 o 
  -3   0   2     5511.26     5358.70    121.45 o 
  -2   0   2     2764.13     2603.44     37.11 o 
   2   0   2      710.48      722.74      6.63 o 
   3   0   2      305.97      288.31      2.61 o 
   4   0   2      402.33      441.56      3.97 o 
   5   0   2      564.92      508.33      5.34 o 
   6   0   2     1728.97     1831.14     22.83 o 
   7   0   2     1374.08     1453.94     18.18 o 
   8   0   2       13.45       17.19      0.59 o 
   9   0   2       96.84       99.23      1.85 o 
  10   0   2      113.17      114.22      2.10 o 
  11   0   2        1.81        2.78      0.44 o 
  12   0   2       17.78       14.21      0.77 o 
  13   0   2       57.81       55.80      1.87 o 
  14   0   2       41.48       49.62      2.53 o 
  15   0   2       38.27       35.41      2.29 o 
 -15   1   2       15.00       18.19      0.92 o 
 -14   1   2       33.94       35.55      1.12 o 
 -13   1   2        0.17       -0.06      0.41 o 
 -12   1   2        1.04        0.09      0.38 o 
 -11   1   2      567.97      583.68      6.47 o 
 -10   1   2        0.03       -0.25      0.25 o 
  -9   1   2       13.60       15.19      0.39 o 
  -8   1   2       70.07       73.02      0.88 o 
  -7   1   2       38.40       36.60      0.89 o 
  -6   1   2      377.96      374.56      4.07 o 
  -5   1   2     2117.24     2105.65     18.73 o 
  -4   1   2      461.08      463.95      3.47 o 
  -3   1   2     6774.44     6577.48     51.31 o 
  -2   1   2     8795.53     8723.53     94.15 o 
  -1   1   2     2967.55     2969.87     22.36 o 
   0   1   2      191.80      161.54      1.20 o 
   1   1   2     2652.57     2523.92     18.84 o 
   2   1   2     2598.35     2564.96     17.62 o 
   3   1   2      368.04      326.77      2.29 o 
   4   1   2       54.31       41.75      0.50 o 
   5   1   2     1142.91     1162.02      9.26 o 
   6   1   2      182.77      172.36      1.56 o 
   7   1   2       76.31       75.66      1.01 o 
   8   1   2      163.31      160.78      2.13 o 
   9   1   2       57.87       60.67      1.05 o 
  10   1   2      130.84      134.43      1.91 o 
  11   1   2       64.86       65.68      1.23 o 
  12   1   2       23.79       25.78      0.85 o 
  13   1   2       59.51       59.32      1.32 o 
  14   1   2        3.65        4.15      0.53 o 
  15   1   2        3.68        3.43      0.55 o 
 -15   2   2       17.83       20.34      2.05 o 
 -14   2   2        0.15       -0.49      0.55 o 
 -13   2   2       26.45       25.08      1.04 o 
 -12   2   2        1.17        1.32      0.48 o 
 -11   2   2       84.89       84.42      1.81 o 
 -10   2   2      111.59      111.11      1.34 o 
  -9   2   2      138.69      135.70      1.46 o 
  -8   2   2        3.63        3.46      0.29 o 
  -7   2   2      103.68      101.57      1.18 o 
  -6   2   2      142.33      159.03      1.64 o 
  -5   2   2     1047.07     1040.80      8.45 o 
  -4   2   2     1086.01     1159.03      8.89 o 
  -3   2   2     1582.62     1583.93     11.21 o 
  -2   2   2      173.10      197.91      1.85 o 
  -1   2   2      726.57      704.72      5.84 o 
   0   2   2      180.31      171.09      1.47 o 
   1   2   2        4.69        7.82      0.21 o 
   2   2   2     1253.29     1355.64      9.70 o 
   3   2   2      148.48      162.45      1.31 o 
   4   2   2       97.05      102.40      0.99 o 
   5   2   2      849.23      884.11      8.21 o 
   6   2   2      118.27      113.68      1.07 o 
   7   2   2      260.58      260.52      2.65 o 
   8   2   2      168.30      163.08      1.54 o 
   9   2   2       11.94       10.21      0.71 o 
  10   2   2      348.51      340.85      4.61 o 
  11   2   2       13.47        9.29      0.63 o 
  12   2   2       27.62       26.26      1.05 o 
  13   2   2       16.27       17.98      1.23 o 
  14   2   2        4.17        2.43      0.63 o 
 -14   3   2       36.76       37.28      2.23 o 
 -13   3   2       10.57        8.42      0.72 o 
 -12   3   2       46.19       49.04      1.14 o 
 -11   3   2        0.13       -0.32      0.33 o 
 -10   3   2       27.82       26.91      0.73 o 
  -9   3   2        0.69        0.98      0.29 o 
  -8   3   2        6.87        7.18      1.53 o 
  -7   3   2      276.89      263.35      2.26 o 
  -6   3   2       43.91       38.28      0.66 o 
  -5   3   2       90.82       79.52      0.87 o 
  -4   3   2      207.14      215.47      2.18 o 
  -3   3   2      181.67      180.89      1.78 o 
  -2   3   2      653.18      646.66      6.50 o 
  -1   3   2       50.25       46.41      0.63 o 
   0   3   2      480.99      454.56      3.91 o 
   1   3   2       24.49       22.15      0.44 o 
   2   3   2      299.18      299.13      2.49 o 
   3   3   2        4.49        0.86      0.17 o 
   4   3   2       66.64       64.49      0.67 o 
   5   3   2      237.17      246.68      2.12 o 
   6   3   2      133.81      125.81      1.34 o 
   7   3   2       74.77       75.56      1.14 o 
   8   3   2      492.31      505.74      4.76 o 
   9   3   2        0.10        0.02      0.33 o 
  10   3   2      103.36      109.26      1.58 o 
  11   3   2        0.86        1.72      0.42 o 
  12   3   2       28.74       34.01      1.04 o 
  13   3   2        1.27        1.66      0.56 o 
 -12   4   2       65.12       67.01      1.41 o 
 -11   4   2        8.29        7.49      0.57 o 
 -10   4   2        2.41        6.43      1.11 o 
  -9   4   2       10.42        9.55      0.56 o 
  -8   4   2        7.59        5.73      0.33 o 
  -7   4   2      140.66      141.81      1.98 o 
  -6   4   2        0.69        0.66      0.36 o 
  -5   4   2        7.85        6.48      0.58 o 
  -4   4   2       37.43       44.47      1.34 o 
  -3   4   2        3.10        2.70      0.33 o 
  -2   4   2       49.42       51.53      1.02 o 
  -1   4   2        1.80        3.89      0.29 o 
   0   4   2        1.95        2.21      0.25 o 
   1   4   2        2.42        2.53      0.30 o 
   2   4   2       10.63       11.48      0.49 o 
   3   4   2        5.69        5.93      0.33 o 
   4   4   2        5.52        6.68      0.67 o 
   5   4   2       41.02       36.70      0.66 o 
   6   4   2        3.61        4.23      0.31 o 
   7   4   2       51.90       50.36      0.81 o 
   8   4   2       17.64       17.51      0.63 o 
   9   4   2       12.08       11.65      0.54 o 
  10   4   2        2.23        3.67      0.71 o 
  11   4   2        0.54        0.13      0.44 o 
  12   4   2        3.01        2.08      0.64 o 
 -10   5   2        6.78        7.83      0.84 o 
  -9   5   2       13.83       16.90      1.23 o 
  -8   5   2       15.94       15.58      0.73 o 
  -7   5   2        9.77        9.42      0.50 o 
  -6   5   2        4.32        3.25      0.40 o 
  -5   5   2        1.55        0.77      0.47 o 
  -4   5   2       27.87       25.07      0.89 o 
  -3   5   2       10.41       12.19      1.20 o 
  -2   5   2       20.32       20.12      0.64 o 
  -1   5   2       68.82       68.72      1.25 o 
   0   5   2       11.12       12.34      0.54 o 
   1   5   2        8.92        7.80      0.43 o 
   2   5   2        4.68        4.81      0.41 o 
   3   5   2       17.48       19.49      0.78 o 
   4   5   2        0.40        0.54      0.65 o 
   5   5   2        0.48        0.01      0.24 o 
   6   5   2        3.43        2.44      0.30 o 
   7   5   2       43.39       47.69      0.92 o 
   8   5   2        0.42        0.46      0.43 o 
   9   5   2       34.92       39.48      1.41 o 
  10   5   2        0.00       -0.12      0.75 o 
  -7   6   2       32.85       38.84      1.40 o 
  -6   6   2        0.53        0.81      0.52 o 
  -5   6   2        0.73        1.07      0.42 o 
  -4   6   2       10.59       12.22      1.20 o 
  -3   6   2       12.48       14.31      1.22 o 
  -2   6   2       13.99       16.04      1.53 o 
  -1   6   2      119.21      117.88      3.62 o 
   0   6   2       13.56       14.49      0.96 o 
   1   6   2        7.12        5.53      0.75 o 
   2   6   2       47.97       48.16      1.37 o 
   3   6   2        2.74        3.25      0.94 o 
   4   6   2        1.75        1.49      0.81 o 
   5   6   2        7.54        6.21      0.94 o 
   6   6   2        0.03        1.57      1.57 o 
   7   6   2       27.32       27.45      2.53 o 
 -15   1   3       17.18       18.14      0.94 o 
 -14   1   3        0.02       -0.12      0.41 o 
 -13   1   3       25.76       24.99      0.87 o 
 -12   1   3       74.64       75.59      1.44 o 
 -11   1   3       77.79       74.87      1.73 o 
 -10   1   3       42.85       34.75      0.70 o 
  -9   1   3       39.73       38.47      0.54 o 
  -8   1   3       87.59       77.91      0.84 o 
  -7   1   3      295.80      295.47      2.64 o 
  -6   1   3      367.82      372.80      3.78 o 
  -5   1   3     1219.47     1287.18     10.87 o 
  -4   1   3        2.99        2.06      0.17 o 
  -3   1   3     3473.31     3506.77     27.43 o 
  -2   1   3       69.71       62.19      0.53 o 
  -1   1   3      926.79      958.94      6.75 o 
   0   1   3     1380.94     1380.31      8.52 o 
   1   1   3     1601.27     1503.91      9.90 o 
   2   1   3     1562.14     1566.70      9.16 o 
   3   1   3     1722.09     1762.83     11.89 o 
   4   1   3      322.16      326.53      2.38 o 
   5   1   3      499.11      559.93      4.57 o 
   6   1   3       68.36       86.50      0.99 o 
   7   1   3       88.69       82.83      0.93 o 
   8   1   3       22.55       21.07      0.52 o 
   9   1   3       31.17       32.08      0.74 o 
  10   1   3        0.94       -0.30      0.30 o 
  11   1   3      321.89      320.90      4.09 o 
  12   1   3       59.26       59.84      1.29 o 
  13   1   3        0.98        0.66      0.42 o 
  14   1   3       35.06       37.14      1.15 o 
  15   1   3       12.09       10.43      0.94 o 
 -15   2   3       13.74       13.25      1.81 o 
 -14   2   3        1.33        1.12      0.55 o 
 -13   2   3        7.66        7.70      0.60 o 
 -12   2   3       51.43       49.30      1.22 o 
 -11   2   3       62.68       60.07      1.20 o 
 -10   2   3       54.68       54.92      1.01 o 
  -9   2   3        6.83        4.16      0.34 o 
  -8   2   3       84.51       83.53      1.14 o 
  -7   2   3        0.50        0.68      0.19 o 
  -6   2   3      146.13      131.12      1.25 o 
  -5   2   3      151.62      145.30      1.42 o 
  -4   2   3       34.13       27.89      0.48 o 
  -3   2   3     1306.22     1385.11     10.29 o 
  -2   2   3      717.96      784.51      6.20 o 
  -1   2   3       77.45       67.65      0.62 o 
   0   2   3      209.40      213.13      1.71 o 
   1   2   3      217.55      204.66      1.64 o 
   2   2   3      344.05      377.16      2.80 o 
   3   2   3       16.54       19.12      0.27 o 
   4   2   3       59.79       45.24      0.52 o 
   5   2   3      222.00      222.22      2.27 o 
   6   2   3       51.54       56.55      0.73 o 
   7   2   3        1.04        1.34      0.30 o 
   8   2   3      170.66      170.03      1.83 o 
   9   2   3      223.96      214.52      2.37 o 
  10   2   3       82.87       87.79      1.49 o 
  11   2   3        0.14       -0.42      0.42 o 
  12   2   3       93.24       92.30      2.22 o 
  13   2   3        4.00        3.93      0.56 o 
  14   2   3        2.70        2.50      0.67 o 
 -14   3   3       24.98       28.65      1.39 o 
 -13   3   3        1.19       -0.57      0.57 o 
 -12   3   3       14.56       15.23      0.74 o 
 -11   3   3       24.39       21.81      0.77 o 
 -10   3   3        6.24        4.64      0.43 o 
  -9   3   3      167.35      171.45      1.99 o 
  -8   3   3       74.38       59.88      0.91 o 
  -7   3   3      588.01      590.64      5.60 o 
  -6   3   3       21.72       21.09      0.49 o 
  -5   3   3       13.15       11.72      0.31 o 
  -4   3   3        5.90        6.83      0.33 o 
  -3   3   3       22.48       23.69      0.45 o 
  -2   3   3       35.23       38.58      0.65 o 
  -1   3   3      333.69      348.53      3.05 o 
   0   3   3        2.69        4.44      0.20 o 
   1   3   3       51.76       47.57      0.85 o 
   2   3   3      734.76      760.57      6.10 o 
   3   3   3       16.90       22.01      0.38 o 
   4   3   3        0.44        0.99      0.14 o 
   5   3   3      209.88      192.97      1.83 o 
   6   3   3     1351.25     1298.95     10.79 o 
   7   3   3        9.86       10.66      0.77 o 
   8   3   3      263.65      262.82      2.60 o 
   9   3   3        4.86        5.43      0.60 o 
  10   3   3       60.10       61.11      1.22 o 
  11   3   3        1.05        0.79      0.36 o 
  12   3   3        6.35        7.01      0.63 o 
  13   3   3       26.54       29.63      1.14 o 
 -12   4   3       23.38       29.29      1.17 o 
 -11   4   3        0.26        0.74      0.41 o 
 -10   4   3       83.67       82.35      1.18 o 
  -9   4   3       22.13       15.87      0.76 o 
  -8   4   3       10.89        8.17      0.43 o 
  -7   4   3       15.48       13.73      0.61 o 
  -6   4   3      116.61      115.61      1.66 o 
  -5   4   3       47.46       35.91      0.90 o 
  -4   4   3      260.59      251.77      3.92 o 
  -3   4   3        3.95        4.49      0.79 o 
  -2   4   3       67.94       59.46      1.11 o 
  -1   4   3        3.21        2.70      0.23 o 
   0   4   3       87.27       96.21      1.35 o 
   1   4   3        0.86        0.25      0.28 o 
   2   4   3      100.40       90.55      1.18 o 
   3   4   3       35.31       32.53      0.55 o 
   4   4   3      551.73      557.48      5.24 o 
   5   4   3      313.35      312.44      3.27 o 
   6   4   3       47.21       51.13      0.76 o 
   7   4   3       33.95       33.13      0.72 o 
   8   4   3       12.46       12.56      0.58 o 
   9   4   3        7.90        7.42      0.53 o 
  10   4   3       12.73       16.76      1.04 o 
  11   4   3       18.35       20.74      0.82 o 
  12   4   3        1.91        3.39      0.53 o 
 -10   5   3       13.21       11.58      0.69 o 
  -9   5   3       51.93       51.15      1.41 o 
  -8   5   3        8.14        8.35      0.69 o 
  -7   5   3        5.25        4.53      0.47 o 
  -6   5   3        6.22        4.63      0.41 o 
  -5   5   3        0.75        0.27      0.42 o 
  -4   5   3       12.44        9.86      0.85 o 
  -3   5   3      422.91      409.38      5.21 o 
  -2   5   3       12.33       13.96      0.63 o 
  -1   5   3        0.24        0.57      0.33 o 
   0   5   3        8.45        7.70      0.49 o 
   1   5   3       64.90       58.43      1.14 o 
   2   5   3       26.03       28.79      0.73 o 
   3   5   3       87.40       84.73      1.38 o 
   4   5   3        6.15        5.63      0.38 o 
   5   5   3       45.26       43.56      0.74 o 
   6   5   3        0.13       -0.03      0.27 o 
   7   5   3       13.64       15.30      0.58 o 
   8   5   3        6.62        5.46      0.89 o 
   9   5   3       33.29       33.97      1.33 o 
  10   5   3       25.19       30.11      1.56 o 
  -7   6   3       16.99       22.18      1.18 o 
  -6   6   3        1.00        1.36      0.60 o 
  -5   6   3       18.83       18.80      0.91 o 
  -4   6   3        0.07        0.12      0.42 o 
  -3   6   3        7.69        6.08      0.69 o 
  -2   6   3        1.19        0.78      0.55 o 
  -1   6   3       30.70       33.90      2.20 o 
   0   6   3       56.55       56.92      1.57 o 
   1   6   3        0.66       -0.03      0.62 o 
   2   6   3        0.02        0.39      0.74 o 
   3   6   3        1.24        1.78      0.73 o 
   4   6   3        4.40        5.83      0.94 o 
   5   6   3        0.00       -0.06      1.38 o 
   6   6   3        3.07        2.41      1.57 o 
   7   6   3        7.15        8.79      1.81 o 
 -15   0   4        9.54        9.87      1.32 o 
 -14   0   4       45.56       44.32      2.29 o 
 -13   0   4       65.42       70.54      1.85 o 
 -12   0   4       18.10       14.30      0.75 o 
 -11   0   4       43.21       45.22      1.04 o 
 -10   0   4       66.34       70.00      1.33 o 
  -9   0   4      407.57      414.52      5.63 o 
  -8   0   4       48.89       55.07      1.18 o 
  -7   0   4      155.39      156.17      2.58 o 
  -6   0   4     1720.84     1703.97     24.88 o 
  -5   0   4       38.03       41.42      0.76 o 
  -4   0   4      312.23      370.50      4.45 o 
  -3   0   4      124.34       96.70      1.36 o 
  -2   0   4     5548.01     5435.32     84.43 o 
  -1   0   4     1782.64     1678.36     24.68 o 
   0   0   4     6688.71     6411.25    197.51 o 
   1   0   4    13851.92    13168.12    670.96 o 
   2   0   4     3542.03     3280.46     33.95 o 
   3   0   4     3812.03     3520.27     28.89 o 
   4   0   4        0.03        0.09      0.12 o 
   5   0   4      225.43      286.27      3.13 o 
   6   0   4       91.51       95.69      1.25 o 
   7   0   4       13.71        7.82      0.38 o 
   8   0   4       47.48       42.22      0.98 o 
   9   0   4      604.94      628.68      9.53 o 
  10   0   4      213.52      209.73      3.51 o 
  11   0   4        0.04       -0.31      0.37 o 
  12   0   4      192.75      193.36      3.86 o 
  13   0   4       79.92       79.15      3.13 o 
  14   0   4       24.11       22.64      1.93 o 
  15   0   4        4.00        3.97      1.20 o 
 -15   1   4        8.52        8.72      1.02 o 
 -14   1   4       12.01       11.29      0.76 o 
 -13   1   4       54.78       52.90      1.27 o 
 -12   1   4      126.45      131.75      2.14 o 
 -11   1   4      101.50      103.77      1.90 o 
 -10   1   4       72.11       69.23      0.90 o 
  -9   1   4        0.87        0.50      0.15 o 
  -8   1   4       25.87       30.83      0.56 o 
  -7   1   4        5.34        3.63      0.21 o 
  -6   1   4       80.97       98.77      1.26 o 
  -5   1   4        1.59        1.61      0.16 o 
  -4   1   4     7780.16     8030.76     86.70 o 
  -3   1   4      234.35      234.06      1.83 o 
  -2   1   4       78.22       73.76      0.53 o 
  -1   1   4     1185.46     1176.86      7.19 o 
   0   1   4      102.60      117.64      0.83 o 
   1   1   4     2541.05     2358.14     15.08 o 
   2   1   4       30.66       29.62      0.41 o 
   3   1   4     1397.01     1448.82      9.08 o 
   4   1   4      231.33      235.86      1.64 o 
   5   1   4      491.29      575.60      4.67 o 
   6   1   4      333.12      351.91      3.88 o 
   7   1   4      569.43      590.70      5.47 o 
   8   1   4      145.21      160.89      1.85 o 
   9   1   4       94.40       91.72      1.23 o 
  10   1   4      110.16      111.29      1.68 o 
  11   1   4       66.00       66.29      1.34 o 
  12   1   4       13.13       10.03      0.61 o 
  13   1   4        7.95        8.19      0.60 o 
  14   1   4        4.97        4.42      0.57 o 
  15   1   4        0.97       -0.36      0.63 o 
 -15   2   4        0.00       -0.49      0.56 o 
 -14   2   4        6.41        6.35      0.74 o 
 -13   2   4       12.24       10.33      0.67 o 
 -12   2   4       23.86       23.76      0.87 o 
 -11   2   4       94.77       95.29      1.59 o 
 -10   2   4        8.94        5.56      0.80 o 
  -9   2   4      104.69      103.44      1.38 o 
  -8   2   4      261.02      272.09      2.77 o 
  -7   2   4        3.27        5.84      0.29 o 
  -6   2   4       96.29      113.85      1.05 o 
  -5   2   4     1117.15     1159.59      9.41 o 
  -4   2   4       15.94       15.22      0.33 o 
  -3   2   4       41.79       54.01      0.52 o 
  -2   2   4     1206.36     1270.04      9.52 o 
  -1   2   4      500.23      491.04      3.58 o 
   0   2   4     1687.90     1751.94     13.64 o 
   1   2   4       60.33       68.36      0.60 o 
   2   2   4        3.18        4.79      0.20 o 
   3   2   4      831.69      900.10      6.41 o 
   4   2   4      325.63      355.18      3.24 o 
   5   2   4       68.84       69.43      0.75 o 
   6   2   4       39.39       42.28      0.55 o 
   7   2   4      408.55      391.37      3.37 o 
   8   2   4       63.07       56.34      0.81 o 
   9   2   4       88.46       82.90      1.56 o 
  10   2   4       31.65       31.75      0.83 o 
  11   2   4        5.99        5.75      0.67 o 
  12   2   4       20.28       20.19      0.97 o 
  13   2   4        3.20        2.51      0.68 o 
  14   2   4        4.80        5.12      0.72 o 
 -14   3   4       47.56       55.48      1.87 o 
 -13   3   4       18.63       20.52      0.85 o 
 -12   3   4       19.30       21.42      0.81 o 
 -11   3   4        6.61        6.97      0.52 o 
 -10   3   4       24.26       24.20      0.78 o 
  -9   3   4       47.59       43.47      0.86 o 
  -8   3   4      120.79      115.02      1.53 o 
  -7   3   4        9.74        9.61      0.86 o 
  -6   3   4      185.16      192.68      1.67 o 
  -5   3   4        2.49        1.55      0.14 o 
  -4   3   4        0.28        1.07      0.23 o 
  -3   3   4       12.77       11.19      0.35 o 
  -2   3   4      140.88      146.87      1.34 o 
  -1   3   4      122.75      122.77      1.15 o 
   0   3   4       86.56       88.76      0.92 o 
   1   3   4      643.02      626.48      5.22 o 
   2   3   4      287.14      302.52      2.56 o 
   3   3   4      224.52      215.99      1.64 o 
   4   3   4       40.17       36.30      0.45 o 
   5   3   4       41.70       45.62      0.65 o 
   6   3   4      590.16      577.67      4.98 o 
   7   3   4       68.57       70.20      1.08 o 
   8   3   4       91.34       92.61      1.20 o 
   9   3   4        3.55        3.25      0.35 o 
  10   3   4      110.19      102.22      1.56 o 
  11   3   4        0.05       -0.13      0.36 o 
  12   3   4        0.17       -0.31      0.45 o 
  13   3   4        0.01       -0.01      0.51 o 
 -12   4   4       46.40       54.69      1.31 o 
 -11   4   4        0.14        0.70      0.39 o 
 -10   4   4        0.17        2.66      0.61 o 
  -9   4   4       10.69       11.68      0.50 o 
  -8   4   4        3.31        2.53      0.34 o 
  -7   4   4        4.65        2.28      0.37 o 
  -6   4   4       33.89       26.91      0.71 o 
  -5   4   4      486.24      471.57      6.50 o 
  -4   4   4        1.55        2.14      0.45 o 
  -3   4   4      114.86      105.21      1.78 o 
  -2   4   4        1.52        1.68      0.30 o 
  -1   4   4        2.68        2.62      0.24 o 
   0   4   4        0.33        0.74      0.25 o 
   1   4   4       13.81       12.80      0.55 o 
   2   4   4        4.09        5.93      0.96 o 
   3   4   4        1.88        1.79      0.27 o 
   4   4   4      403.02      389.20      3.40 o 
   5   4   4        5.32        5.35      0.30 o 
   6   4   4       17.02       19.27      0.58 o 
   7   4   4       33.90       28.10      0.74 o 
   8   4   4       20.30       21.34      0.69 o 
   9   4   4       25.11       25.68      0.71 o 
  10   4   4       21.21       24.43      0.79 o 
  11   4   4        3.04        4.29      0.61 o 
  12   4   4        0.55        0.53      0.51 o 
 -10   5   4       12.29       13.87      0.78 o 
  -9   5   4       25.14       31.03      1.14 o 
  -8   5   4       16.19       19.61      0.89 o 
  -7   5   4       26.35       27.22      0.87 o 
  -6   5   4        0.37        0.10      0.34 o 
  -5   5   4        0.09        0.43      0.47 o 
  -4   5   4        3.96        4.17      0.44 o 
  -3   5   4       45.28       44.38      1.05 o 
  -2   5   4       37.89       36.37      0.95 o 
  -1   5   4       14.66       14.47      0.63 o 
   0   5   4        2.35        1.14      0.39 o 
   1   5   4       50.53       53.32      1.23 o 
   2   5   4      122.90      127.20      1.69 o 
   3   5   4       27.90       28.41      0.84 o 
   4   5   4       63.99       58.46      0.94 o 
   5   5   4       49.98       50.83      0.87 o 
   6   5   4        0.15       -0.06      0.33 o 
   7   5   4        4.58        4.95      0.58 o 
   8   5   4       10.17       13.33      0.85 o 
   9   5   4       13.87       15.61      1.51 o 
  10   5   4       22.12       29.63      1.53 o 
  -7   6   4       14.52       17.32      1.66 o 
  -6   6   4        7.55        7.84      0.73 o 
  -5   6   4        1.23        1.62      0.50 o 
  -4   6   4        0.02       -0.32      0.42 o 
  -3   6   4        0.63        0.71      0.51 o 
  -2   6   4        0.90        0.84      0.53 o 
  -1   6   4       44.82       46.54      1.62 o 
   0   6   4        4.69        5.15      0.79 o 
   1   6   4        2.55        3.29      0.50 o 
   2   6   4       12.84       13.40      0.73 o 
   3   6   4        0.00        0.55      0.60 o 
   4   6   4        7.49        7.58      1.32 o 
   5   6   4       18.65       21.91      2.41 o 
   6   6   4        2.48        3.01      1.57 o 
 -15   1   5        1.73        1.77      0.58 o 
 -14   1   5       21.37       22.37      0.94 o 
 -13   1   5       66.03       65.18      1.37 o 
 -12   1   5        0.00       -0.33      0.50 o 
 -11   1   5       97.65       97.36      1.60 o 
 -10   1   5       53.28       53.46      0.81 o 
  -9   1   5      297.49      293.82      2.92 o 
  -8   1   5      114.98      118.37      1.28 o 
  -7   1   5        1.36        1.19      0.18 o 
  -6   1   5      707.91      734.95      6.29 o 
  -5   1   5      306.25      316.57      2.73 o 
  -4   1   5      392.72      419.01      2.74 o 
  -3   1   5     1340.89     1347.21      9.09 o 
  -2   1   5     2254.33     2376.27     15.09 o 
  -1   1   5      601.91      606.12      3.43 o 
   0   1   5      479.43      495.02      3.18 o 
   1   1   5     1336.45     1246.62      7.68 o 
   2   1   5      228.26      191.46      1.17 o 
   3   1   5     1178.73     1274.64      8.05 o 
   4   1   5      134.77      116.14      0.97 o 
   5   1   5       88.72       86.70      0.89 o 
   6   1   5       55.88       49.84      0.64 o 
   7   1   5      276.46      292.31      2.84 o 
   8   1   5      231.47      252.49      2.73 o 
   9   1   5      131.90      141.02      1.72 o 
  10   1   5       25.62       24.57      0.73 o 
  11   1   5       40.97       38.06      1.01 o 
  12   1   5        0.78        1.51      0.41 o 
  13   1   5        1.05        0.67      0.46 o 
  14   1   5        0.10        0.11      0.46 o 
  15   1   5        3.39        3.27      0.72 o 
 -15   2   5       10.89       13.46      0.90 o 
 -14   2   5        6.34        5.40      0.59 o 
 -13   2   5        0.47        0.22      0.40 o 
 -12   2   5        3.51        4.84      0.47 o 
 -11   2   5       19.66       18.34      0.67 o 
 -10   2   5      191.17      180.33      2.32 o 
  -9   2   5       34.48       33.45      0.65 o 
  -8   2   5       11.21       11.55      0.48 o 
  -7   2   5      182.69      191.39      1.89 o 
  -6   2   5      354.60      340.30      3.11 o 
  -5   2   5      639.58      685.61      5.38 o 
  -4   2   5        0.33        0.93      0.11 o 
  -3   2   5      121.35      110.79      0.96 o 
  -2   2   5       17.01       18.96      0.28 o 
  -1   2   5        2.32        1.64      0.11 o 
   0   2   5      758.00      804.01      6.02 o 
   1   2   5     1349.82     1376.00      9.49 o 
   2   2   5      366.57      369.70      2.55 o 
   3   2   5     1642.06     1759.41     12.40 o 
   4   2   5      326.91      331.95      2.86 o 
   5   2   5     1149.87     1130.95      8.82 o 
   6   2   5       98.17       96.94      0.93 o 
   7   2   5      247.73      248.09      2.38 o 
   8   2   5       67.54       71.30      1.00 o 
   9   2   5       53.75       47.09      0.78 o 
  10   2   5       31.74       25.92      0.66 o 
  11   2   5       86.81       83.76      2.18 o 
  12   2   5        0.07       -0.45      0.45 o 
  13   2   5        0.07       -0.11      0.49 o 
  14   2   5        1.87        1.29      0.63 o 
 -14   3   5       65.49       72.14      2.12 o 
 -13   3   5       31.08       36.84      1.06 o 
 -12   3   5        0.05       -0.10      0.42 o 
 -11   3   5        0.44        0.59      0.43 o 
 -10   3   5       99.43       96.14      1.56 o 
  -9   3   5        0.54        0.95      0.31 o 
  -8   3   5      136.62      117.64      1.30 o 
  -7   3   5      791.09      794.11      6.63 o 
  -6   3   5        0.31        0.07      0.20 o 
  -5   3   5       83.07       79.89      0.93 o 
  -4   3   5      100.66       96.61      1.18 o 
  -3   3   5       36.18       27.78      0.44 o 
  -2   3   5       58.24       53.83      0.90 o 
  -1   3   5      728.65      729.08      5.76 o 
   0   3   5        0.22        0.76      0.17 o 
   1   3   5      697.41      711.74      6.32 o 
   2   3   5      104.97      111.28      1.07 o 
   3   3   5       15.07       15.34      0.29 o 
   4   3   5        7.26        8.14      0.25 o 
   5   3   5      171.28      151.28      1.51 o 
   6   3   5      217.73      197.36      1.93 o 
   7   3   5      148.64      132.23      1.44 o 
   8   3   5        3.73        3.68      0.57 o 
   9   3   5       20.46       20.21      0.72 o 
  10   3   5       49.57       49.72      0.99 o 
  11   3   5        3.59        2.44      0.41 o 
  12   3   5        7.07        6.32      0.63 o 
  13   3   5        7.75        4.88      0.72 o 
 -12   4   5       45.62       43.37      1.17 o 
 -11   4   5        8.92        9.24      0.63 o 
 -10   4   5       84.02       82.83      1.41 o 
  -9   4   5        3.89        4.62      0.39 o 
  -8   4   5       22.33       19.74      0.61 o 
  -7   4   5        0.93       -0.10      0.24 o 
  -6   4   5       13.04       13.80      0.57 o 
  -5   4   5      226.08      215.53      2.94 o 
  -4   4   5        1.43        0.34      0.41 o 
  -3   4   5       37.85       39.55      0.98 o 
  -2   4   5      215.88      210.77      2.53 o 
  -1   4   5       84.25       88.50      1.12 o 
   0   4   5       83.71       77.09      1.14 o 
   1   4   5        4.23        4.90      0.31 o 
   2   4   5      732.02      708.84      7.30 o 
   3   4   5        0.49       -0.29      0.29 o 
   4   4   5      250.72      258.54      2.26 o 
   5   4   5      104.05      104.19      1.17 o 
   6   4   5       73.22       74.11      1.01 o 
   7   4   5        0.23        0.43      0.32 o 
   8   4   5       70.86       68.03      1.40 o 
   9   4   5        0.09       -0.05      0.34 o 
  10   4   5        7.84        6.37      0.59 o 
  11   4   5       10.44       12.32      0.87 o 
  12   4   5        0.57        0.04      0.49 o 
 -10   5   5        8.69        7.77      0.63 o 
  -9   5   5       21.03       22.45      1.03 o 
  -8   5   5        1.29        1.01      0.54 o 
  -7   5   5        0.85        1.07      0.40 o 
  -6   5   5       17.19       12.17      0.70 o 
  -5   5   5       45.99       48.18      1.12 o 
  -4   5   5        0.02       -0.01      0.37 o 
  -3   5   5        1.73        2.55      0.56 o 
  -2   5   5        1.99        2.23      0.41 o 
  -1   5   5        8.98       10.45      0.60 o 
   0   5   5        0.16        0.69      0.41 o 
   1   5   5       20.03       21.10      0.86 o 
   2   5   5       26.26       26.14      0.73 o 
   3   5   5       26.16       22.38      0.72 o 
   4   5   5       23.94       22.60      0.76 o 
   5   5   5        7.29        8.24      0.45 o 
   6   5   5        0.27        0.57      0.37 o 
   7   5   5        0.97       -0.01      0.50 o 
   8   5   5       14.30       20.02      0.97 o 
   9   5   5        6.76        9.06      1.93 o 
  10   5   5       12.90       12.94      1.32 o 
  -7   6   5        0.13        3.04      1.18 o 
  -6   6   5       10.19       10.11      0.79 o 
  -5   6   5        0.03       -0.36      0.49 o 
  -4   6   5        0.79        0.32      0.48 o 
  -3   6   5        0.29        0.95      0.52 o 
  -2   6   5        0.01        0.24      0.80 o 
  -1   6   5       39.65       43.82      1.62 o 
   0   6   5        0.00       -0.05      0.42 o 
   1   6   5       33.77       32.89      1.00 o 
   2   6   5        0.00        0.84      0.46 o 
   3   6   5       35.55       42.06      4.28 o 
   4   6   5       14.77       15.62      1.53 o 
   5   6   5       13.14       19.14      2.17 o 
   6   6   5        0.23        2.17      1.57 o 
 -15   0   6      166.36      183.98      5.79 o 
 -14   0   6       84.58       95.54      3.61 o 
 -13   0   6        0.90        1.76      0.49 o 
 -12   0   6       41.40       43.92      1.16 o 
 -11   0   6      109.70      117.96      1.99 o 
 -10   0   6        0.08        1.01      0.48 o 
  -9   0   6        6.06        5.57      0.62 o 
  -8   0   6      658.92      633.01      9.53 o 
  -7   0   6      202.41      219.61      3.51 o 
  -6   0   6      864.45      815.60     12.08 o 
  -5   0   6      390.42      381.10      4.17 o 
  -4   0   6     2690.38     2827.07     27.94 o 
  -3   0   6      673.19      739.25      6.99 o 
  -2   0   6     4214.10     4362.04     35.22 o 
  -1   0   6       79.07       66.79      0.65 o 
   0   0   6     7506.65     7424.84    135.03 o 
   1   0   6     2217.27     2328.60     19.33 o 
   2   0   6      937.48      978.87      7.39 o 
   3   0   6      232.16      234.40      2.21 o 
   4   0   6      179.19      221.93      2.01 o 
   5   0   6      785.00      807.96      7.84 o 
   6   0   6     1011.07     1138.23     11.77 o 
   7   0   6       93.37       86.75      1.32 o 
   8   0   6      176.71      170.03      2.29 o 
   9   0   6       74.17       80.02      1.44 o 
  10   0   6        0.86        0.45      0.35 o 
  11   0   6        2.86        2.35      0.39 o 
  12   0   6       39.95       42.04      1.33 o 
  13   0   6       65.21       73.36      3.01 o 
  14   0   6        2.10        0.84      0.96 o 
  15   0   6        3.96        3.85      1.08 o 
 -15   1   6        0.20       -0.15      0.58 o 
 -14   1   6        1.19        2.35      0.51 o 
 -13   1   6       83.06       93.95      1.90 o 
 -12   1   6        9.76        9.95      0.90 o 
 -11   1   6        0.01       -0.02      0.38 o 
 -10   1   6        0.47       -0.02      0.22 o 
  -9   1   6       27.41       28.96      0.54 o 
  -8   1   6       40.81       45.04      0.65 o 
  -7   1   6      254.70      251.64      2.30 o 
  -6   1   6      865.81      868.14      7.43 o 
  -5   1   6      131.94      139.80      1.15 o 
  -4   1   6      402.84      400.79      2.69 o 
  -3   1   6     2660.65     2725.90     15.69 o 
  -2   1   6     2457.55     2479.06     15.15 o 
  -1   1   6        8.04        7.73      0.12 o 
   0   1   6     1549.43     1512.20      8.33 o 
   1   1   6       56.18       71.09      0.50 o 
   2   1   6      964.81      964.29      5.75 o 
   3   1   6     3156.60     3266.74     21.25 o 
   4   1   6       36.99       36.80      0.41 o 
   5   1   6        0.11       -0.14      0.14 o 
   6   1   6      806.28      819.63      6.68 o 
   7   1   6       45.94       50.01      0.73 o 
   8   1   6       73.00       84.57      1.05 o 
   9   1   6        0.12       -0.17      0.25 o 
  10   1   6        1.78        0.40      0.29 o 
  11   1   6        0.84       -0.28      0.36 o 
  12   1   6       19.40       20.21      0.81 o 
  13   1   6        0.21       -0.30      0.42 o 
  14   1   6        5.06        4.06      0.57 o 
 -15   2   6       26.81       31.99      1.47 o 
 -14   2   6        2.41        1.80      0.53 o 
 -13   2   6       20.71       19.39      0.78 o 
 -12   2   6        0.09       -0.16      0.34 o 
 -11   2   6       23.10       17.37      0.70 o 
 -10   2   6      333.25      334.40      3.91 o 
  -9   2   6       17.20       16.50      0.52 o 
  -8   2   6       42.53       45.84      0.73 o 
  -7   2   6      234.67      228.81      2.21 o 
  -6   2   6       32.34       42.29      0.61 o 
  -5   2   6      613.67      610.43      4.42 o 
  -4   2   6       85.26       72.36      0.65 o 
  -3   2   6     2225.33     2445.45     14.55 o 
  -2   2   6      174.21      197.13      1.49 o 
  -1   2   6        0.38        0.25      0.10 o 
   0   2   6      887.44      937.95      6.01 o 
   1   2   6      132.98      151.58      1.10 o 
   2   2   6       55.09       51.40      0.47 o 
   3   2   6      635.14      644.82      4.92 o 
   4   2   6        6.17        5.44      0.34 o 
   5   2   6       27.63       25.96      0.39 o 
   6   2   6        5.39        5.30      0.25 o 
   7   2   6      225.16      227.00      2.32 o 
   8   2   6       13.86       11.35      0.51 o 
   9   2   6      139.24      136.67      1.79 o 
  10   2   6        7.94        9.35      0.44 o 
  11   2   6        1.35        0.48      0.42 o 
  12   2   6        8.21        7.82      0.64 o 
  13   2   6        1.14        1.03      0.52 o 
  14   2   6        0.05       -0.33      0.63 o 
 -14   3   6       12.45       12.51      1.38 o 
 -13   3   6       15.00       16.36      0.79 o 
 -12   3   6        0.00        0.38      0.43 o 
 -11   3   6        0.19       -0.02      0.41 o 
 -10   3   6        0.05        0.58      0.34 o 
  -9   3   6       25.39       19.82      0.59 o 
  -8   3   6        0.47        0.58      0.27 o 
  -7   3   6       74.31       83.87      1.03 o 
  -6   3   6       18.85       21.85      0.39 o 
  -5   3   6      319.30      323.50      2.66 o 
  -4   3   6        1.54        3.16      0.30 o 
  -3   3   6      134.55      135.98      1.37 o 
  -2   3   6       41.88       41.54      0.70 o 
  -1   3   6      843.31      915.33      6.90 o 
   0   3   6       75.88       71.26      0.77 o 
   1   3   6       49.18       43.61      0.60 o 
   2   3   6       16.21       19.09      0.33 o 
   3   3   6        0.83        1.83      0.22 o 
   4   3   6       61.10       60.44      0.68 o 
   5   3   6      187.88      194.19      1.87 o 
   6   3   6      245.75      228.07      2.03 o 
   7   3   6        0.08       -0.47      0.47 o 
   8   3   6        0.78        1.60      0.33 o 
   9   3   6       23.16       20.50      0.69 o 
  10   3   6        0.22       -0.25      0.38 o 
  11   3   6       12.85       11.03      0.55 o 
  12   3   6        6.50        5.64      0.63 o 
  13   3   6        0.30       -0.30      0.60 o 
 -12   4   6        8.43       10.34      0.68 o 
 -11   4   6        4.80        6.09      0.52 o 
 -10   4   6       16.73       14.48      0.85 o 
  -9   4   6       24.49       21.45      0.73 o 
  -8   4   6       30.81       25.75      0.59 o 
  -7   4   6        2.62        1.29      0.30 o 
  -6   4   6        0.01        0.03      0.19 o 
  -5   4   6        0.30        1.25      0.26 o 
  -4   4   6        1.25        0.37      0.35 o 
  -3   4   6        8.21        6.43      0.68 o 
  -2   4   6       83.82       77.05      1.07 o 
  -1   4   6      351.49      339.45      3.65 o 
   0   4   6       21.83       19.53      0.47 o 
   1   4   6       44.80       38.50      0.82 o 
   2   4   6       46.22       47.21      1.10 o 
   3   4   6       45.47       41.91      0.60 o 
   4   4   6      120.91      117.51      1.16 o 
   5   4   6       41.38       35.69      0.65 o 
   6   4   6        0.02        0.24      0.29 o 
   7   4   6        8.85       10.24      0.51 o 
   8   4   6        1.87        1.90      0.42 o 
   9   4   6        8.23        9.28      0.50 o 
  10   4   6        0.10       -0.11      0.45 o 
  11   4   6        6.20        5.94      0.70 o 
  12   4   6        2.74        2.53      0.96 o 
 -10   5   6        0.29       -0.16      0.58 o 
  -9   5   6        2.35        2.52      0.48 o 
  -8   5   6       23.20       22.63      0.86 o 
  -7   5   6        1.74        1.86      0.38 o 
  -6   5   6       14.44       15.33      0.77 o 
  -5   5   6        4.92        4.08      0.46 o 
  -4   5   6       51.73       53.52      1.18 o 
  -3   5   6        4.21        3.88      0.48 o 
  -2   5   6        0.07       -0.19      0.40 o 
  -1   5   6        9.53        9.02      0.54 o 
   0   5   6       62.33       66.58      1.42 o 
   1   5   6       31.36       27.87      0.95 o 
   2   5   6        1.86        3.10      0.45 o 
   3   5   6       18.14       16.83      0.52 o 
   4   5   6       11.34       10.65      0.51 o 
   5   5   6       32.96       31.83      0.82 o 
   6   5   6        4.33        3.26      0.42 o 
   7   5   6        4.41        4.84      0.60 o 
   8   5   6        0.02       -0.52      0.52 o 
   9   5   6        1.94        2.05      0.70 o 
  -7   6   6       33.71       41.49      2.21 o 
  -6   6   6        0.90       -0.49      0.86 o 
  -5   6   6       13.25       15.25      0.93 o 
  -4   6   6        0.08        0.27      0.50 o 
  -3   6   6        3.82        3.99      0.59 o 
  -2   6   6        0.20        1.78      0.61 o 
  -1   6   6        1.94        2.50      0.52 o 
   0   6   6        2.81        2.59      0.53 o 
   1   6   6        1.47        2.29      0.49 o 
   2   6   6       11.50       14.04      0.91 o 
   3   6   6        0.05        1.58      0.73 o 
   4   6   6        0.02        0.81      1.06 o 
   5   6   6        0.75        1.69      1.44 o 
   6   6   6        0.12        0.51      0.74 o 
 -15   1   7        0.80        0.47      0.53 o 
 -14   1   7        0.78        0.77      0.41 o 
 -13   1   7        0.08        0.16      0.41 o 
 -12   1   7       47.88       48.78      1.19 o 
 -11   1   7       11.27       10.98      0.58 o 
 -10   1   7       59.89       56.41      0.82 o 
  -9   1   7       52.77       56.15      0.75 o 
  -8   1   7       18.58       19.78      0.43 o 
  -7   1   7       83.44       80.98      0.94 o 
  -6   1   7      993.45     1045.90      8.92 o 
  -5   1   7      443.19      472.21      3.34 o 
  -4   1   7      368.58      358.13      2.45 o 
  -3   1   7        8.62       18.22      0.22 o 
  -2   1   7        6.43        2.57      0.09 o 
  -1   1   7       94.52       85.13      0.57 o 
   0   1   7     1195.29     1258.75      7.42 o 
   1   1   7      818.43      824.58      5.14 o 
   2   1   7      483.69      499.77      3.32 o 
   3   1   7        2.09        2.23      0.19 o 
   4   1   7       15.82        8.71      0.21 o 
   5   1   7        3.51        2.20      0.18 o 
   6   1   7      114.57      111.30      1.14 o 
   7   1   7       20.07       15.71      0.43 o 
   8   1   7        8.27       10.06      0.46 o 
   9   1   7        1.51        0.82      0.27 o 
  10   1   7       14.02       12.98      0.53 o 
  11   1   7       44.98       41.35      1.06 o 
  12   1   7        3.00        2.93      0.44 o 
  13   1   7       30.87       31.69      1.08 o 
  14   1   7        0.34        0.00      0.48 o 
 -15   2   7        1.08       -0.03      0.63 o 
 -14   2   7        3.71        4.46      0.59 o 
 -13   2   7        1.79        1.40      0.43 o 
 -12   2   7        0.05       -0.13      0.37 o 
 -11   2   7        0.22       -0.26      0.34 o 
 -10   2   7        5.43        5.59      0.51 o 
  -9   2   7        6.12       10.92      0.48 o 
  -8   2   7        0.06       -0.21      0.21 o 
  -7   2   7       24.29       22.00      0.47 o 
  -6   2   7       25.26       24.94      0.44 o 
  -5   2   7      216.53      237.91      1.93 o 
  -4   2   7      508.70      513.62      3.47 o 
  -3   2   7     1731.69     1840.23     11.67 o 
  -2   2   7      863.46      914.72      6.09 o 
  -1   2   7      242.72      264.01      1.80 o 
   0   2   7      138.54      126.98      0.92 o 
   1   2   7      441.13      482.49      3.07 o 
   2   2   7        2.35        2.29      0.22 o 
   3   2   7        0.14        0.10      0.28 o 
   4   2   7      430.39      472.05      3.36 o 
   5   2   7       19.19       24.81      0.39 o 
   6   2   7        4.93        4.14      0.21 o 
   7   2   7      121.10      123.99      1.41 o 
   8   2   7       76.46       75.36      1.13 o 
   9   2   7       28.64       27.27      0.73 o 
  10   2   7       23.04       20.34      0.60 o 
  11   2   7        4.87        3.93      0.50 o 
  12   2   7        0.23       -0.15      0.46 o 
  13   2   7       11.49        8.93      0.72 o 
  14   2   7        5.33        4.16      0.75 o 
 -14   3   7        0.17       -0.66      0.66 o 
 -13   3   7        5.19        3.70      0.53 o 
 -12   3   7       28.38       28.63      1.00 o 
 -11   3   7       20.47       18.08      0.76 o 
 -10   3   7        9.93       10.12      0.51 o 
  -9   3   7       82.34       71.77      1.09 o 
  -8   3   7       27.15       22.31      0.53 o 
  -7   3   7       93.00      105.34      1.14 o 
  -6   3   7       47.13       43.24      0.57 o 
  -5   3   7        5.39        6.35      0.22 o 
  -4   3   7       95.69       98.43      0.84 o 
  -3   3   7      201.77      194.82      1.80 o 
  -2   3   7        8.14       14.67      0.41 o 
  -1   3   7       22.02       33.94      0.49 o 
   0   3   7      998.59     1041.35      8.56 o 
   1   3   7        9.88       12.61      0.36 o 
   2   3   7       50.52       52.29      0.52 o 
   3   3   7      196.99      212.41      1.79 o 
   4   3   7       54.40       59.26      0.68 o 
   5   3   7       36.96       33.18      0.82 o 
   6   3   7        5.28        4.15      0.31 o 
   7   3   7        1.72       -0.14      0.26 o 
   8   3   7       37.66       39.69      0.76 o 
   9   3   7      162.98      158.32      2.32 o 
  10   3   7        1.26        0.87      0.40 o 
  11   3   7        0.33        0.21      0.38 o 
  12   3   7        1.88        1.66      0.59 o 
  13   3   7        0.35        0.08      0.63 o 
 -12   4   7       15.57       18.42      0.85 o 
 -11   4   7        0.44        0.13      0.43 o 
 -10   4   7       19.40       21.34      0.76 o 
  -9   4   7        7.38        8.43      0.50 o 
  -8   4   7       23.66       21.95      0.58 o 
  -7   4   7       22.30       18.73      0.53 o 
  -6   4   7        0.20        0.51      0.24 o 
  -5   4   7       33.21       36.19      0.74 o 
  -4   4   7        3.55        6.65      0.48 o 
  -3   4   7        1.54        1.49      0.31 o 
  -2   4   7       47.47       49.29      0.81 o 
  -1   4   7       15.67       14.55      0.46 o 
   0   4   7       11.67       15.59      0.52 o 
   1   4   7        4.09        3.68      0.41 o 
   2   4   7      128.78      113.99      1.28 o 
   3   4   7       69.93       69.18      0.83 o 
   4   4   7      108.78      104.91      1.13 o 
   5   4   7       54.86       55.13      0.83 o 
   6   4   7        0.88        1.50      0.42 o 
   7   4   7       39.78       35.83      0.90 o 
   8   4   7        4.48        3.94      0.37 o 
   9   4   7        6.27        6.10      0.45 o 
  10   4   7        6.01        5.57      0.55 o 
  11   4   7        3.83        1.83      0.59 o 
 -10   5   7        0.02       -0.41      0.41 o 
  -9   5   7       30.07       32.34      0.91 o 
  -8   5   7        0.86       -0.15      0.45 o 
  -7   5   7        8.60       11.67      0.66 o 
  -6   5   7        3.11        1.94      0.48 o 
  -5   5   7       20.42       19.18      0.78 o 
  -4   5   7        6.77        7.36      0.55 o 
  -3   5   7        0.54       -0.01      0.42 o 
  -2   5   7       47.98       47.25      1.19 o 
  -1   5   7       10.90       10.29      0.66 o 
   0   5   7      261.99      267.28      3.52 o 
   1   5   7        0.25        0.48      0.51 o 
   2   5   7       11.44       13.16      0.48 o 
   3   5   7       88.63       84.88      1.18 o 
   4   5   7        7.49        4.91      0.38 o 
   5   5   7        0.00        0.50      0.38 o 
   6   5   7       11.99       11.47      0.60 o 
   7   5   7        9.02        8.38      0.71 o 
   8   5   7        0.00       -0.46      0.52 o 
   9   5   7        0.00       -0.62      0.62 o 
  -6   6   7        0.87        1.86      0.97 o 
  -5   6   7        2.40        2.74      0.94 o 
  -4   6   7        9.45        9.41      0.74 o 
  -3   6   7        8.12        7.81      0.73 o 
  -2   6   7       35.07       37.36      1.23 o 
  -1   6   7        6.64        7.03      0.67 o 
   0   6   7        8.29        7.60      0.64 o 
   1   6   7        8.10        7.74      0.80 o 
   2   6   7        3.78        3.81      0.67 o 
   3   6   7        0.10        0.93      0.71 o 
   4   6   7        3.56        4.21      1.57 o 
   5   6   7        3.50        4.70      1.57 o 
 -15   0   8        2.38        4.41      0.87 o 
 -14   0   8        3.08        6.31      0.87 o 
 -13   0   8       20.01       22.77      1.04 o 
 -12   0   8        0.60       -0.48      0.60 o 
 -11   0   8       25.78       25.43      1.01 o 
 -10   0   8       37.03       34.33      0.98 o 
  -9   0   8        2.31        1.94      0.32 o 
  -8   0   8     3464.68     3436.30     42.71 o 
  -7   0   8       57.00       50.31      0.97 o 
  -6   0   8      128.33      117.91      1.61 o 
  -5   0   8     1741.83     1724.82     18.17 o 
  -4   0   8      185.36      161.02      1.77 o 
  -3   0   8        0.87        2.04      0.16 o 
  -2   0   8       33.12       24.29      0.40 o 
  -1   0   8       41.07       49.68      0.76 o 
   0   0   8      102.69      106.60      1.07 o 
   1   0   8     5945.07     6178.40     54.57 o 
   2   0   8      591.62      631.33      5.72 o 
   3   0   8     1522.78     1584.08     13.95 o 
   4   0   8     1070.11     1155.58     12.09 o 
   5   0   8     1632.68     1704.74     17.49 o 
   6   0   8        4.00        4.27      0.44 o 
   7   0   8      409.46      423.72      5.12 o 
   8   0   8       45.14       34.79      0.79 o 
   9   0   8        0.07       -0.19      0.26 o 
  10   0   8       11.62        9.43      0.53 o 
  11   0   8       27.35       27.44      0.98 o 
  12   0   8        0.05       -0.72      0.84 o 
  13   0   8       67.48       60.11      2.77 o 
  14   0   8       23.14       23.72      1.93 o 
 -15   1   8        0.63        1.39      0.57 o 
 -14   1   8        0.71        1.15      0.43 o 
 -13   1   8        0.58        0.61      0.41 o 
 -12   1   8        0.09        0.27      0.35 o 
 -11   1   8       45.56       47.56      0.98 o 
 -10   1   8      104.15       95.18      1.11 o 
  -9   1   8      145.80      146.19      1.60 o 
  -8   1   8       34.15       34.49      0.57 o 
  -7   1   8      163.25      154.87      1.52 o 
  -6   1   8        3.15        2.26      0.21 o 
  -5   1   8     1859.87     1965.70     13.47 o 
  -4   1   8      484.41      512.84      3.24 o 
  -3   1   8       28.18       21.65      0.24 o 
  -2   1   8     1625.15     1738.39     14.02 o 
  -1   1   8      103.59      113.25      0.78 o 
   0   1   8      469.54      502.41      3.20 o 
   1   1   8      702.18      736.83      4.86 o 
   2   1   8      685.74      716.18      4.89 o 
   3   1   8      168.26      181.32      1.42 o 
   4   1   8       37.29       41.33      0.53 o 
   5   1   8       38.75       43.61      0.54 o 
   6   1   8       46.60       49.74      0.62 o 
   7   1   8        8.39       12.18      0.42 o 
   8   1   8      209.56      210.88      2.08 o 
   9   1   8        3.13        2.46      0.31 o 
  10   1   8       42.36       43.37      0.96 o 
  11   1   8      146.73      145.88      2.15 o 
  12   1   8        0.24        0.73      0.42 o 
  13   1   8       16.38       20.44      1.03 o 
  14   1   8        5.09        4.35      0.77 o 
 -14   2   8       44.68       44.81      1.23 o 
 -13   2   8       30.89       26.24      0.97 o 
 -12   2   8        6.87        5.01      0.50 o 
 -11   2   8        3.56        4.39      0.55 o 
 -10   2   8       42.85       39.21      0.89 o 
  -9   2   8       19.13       21.56      0.59 o 
  -8   2   8       41.97       43.65      0.72 o 
  -7   2   8       76.93       83.51      0.98 o 
  -6   2   8        9.63        6.28      0.24 o 
  -5   2   8      550.27      546.86      4.21 o 
  -4   2   8      137.34      149.63      1.23 o 
  -3   2   8      885.69      907.13      5.83 o 
  -2   2   8        8.98       12.78      0.27 o 
  -1   2   8        7.61        8.92      0.20 o 
   0   2   8       65.04       62.32      0.53 o 
   1   2   8      587.62      604.51      3.96 o 
   2   2   8     1174.43     1148.08      8.24 o 
   3   2   8        5.61        6.24      0.20 o 
   4   2   8      297.62      298.58      2.13 o 
   5   2   8      145.38      142.13      1.17 o 
   6   2   8       65.92       71.93      0.82 o 
   7   2   8       20.29       21.65      0.53 o 
   8   2   8      230.71      213.77      2.67 o 
   9   2   8        9.28        6.33      0.41 o 
  10   2   8       10.75       10.44      0.49 o 
  11   2   8        8.46        4.69      0.59 o 
  12   2   8        5.66        4.62      0.86 o 
  13   2   8       20.74       22.84      1.10 o 
 -14   3   8       24.91       34.92      2.89 o 
 -13   3   8        2.32        2.75      0.52 o 
 -12   3   8       17.20       17.92      0.77 o 
 -11   3   8        7.62        7.78      0.54 o 
 -10   3   8        5.26        3.28      0.42 o 
  -9   3   8        0.23        0.05      0.31 o 
  -8   3   8       10.29        6.99      0.34 o 
  -7   3   8       21.26       17.15      0.49 o 
  -6   3   8       49.76       52.52      0.65 o 
  -5   3   8       49.80       44.46      0.50 o 
  -4   3   8       31.72       29.26      0.36 o 
  -3   3   8       91.99       78.58      0.77 o 
  -2   3   8      651.82      609.76      4.16 o 
  -1   3   8       36.17       31.24      0.42 o 
   0   3   8      114.32      115.84      1.05 o 
   1   3   8      106.04       95.22      0.87 o 
   2   3   8       14.21       17.34      0.33 o 
   3   3   8       13.17       16.04      0.39 o 
   4   3   8       19.20       16.76      0.40 o 
   5   3   8       33.74       34.49      0.71 o 
   6   3   8      136.38      131.18      1.30 o 
   7   3   8        4.84        3.72      0.30 o 
   8   3   8        0.39        2.77      0.60 o 
   9   3   8       22.69       23.54      0.81 o 
  10   3   8       19.08       20.86      0.82 o 
  11   3   8        1.37        1.87      0.43 o 
  12   3   8        1.03        0.29      0.51 o 
 -12   4   8       30.23       39.33      1.12 o 
 -11   4   8        3.41        5.04      0.52 o 
 -10   4   8       17.97       19.60      0.76 o 
  -9   4   8        0.38        0.28      0.34 o 
  -8   4   8        7.00        7.14      0.43 o 
  -7   4   8        6.00        7.66      0.34 o 
  -6   4   8       54.17       67.00      1.00 o 
  -5   4   8       25.85       29.27      0.59 o 
  -4   4   8       55.92       46.13      1.05 o 
  -3   4   8        1.50        1.96      0.35 o 
  -2   4   8        3.66        2.69      0.31 o 
  -1   4   8        2.93        3.04      0.29 o 
   0   4   8      117.48      110.11      1.46 o 
   1   4   8        0.13       -0.11      0.21 o 
   2   4   8        3.07        2.69      0.38 o 
   3   4   8       19.93       19.13      0.50 o 
   4   4   8        0.99        1.04      0.26 o 
   5   4   8       57.30       59.70      0.82 o 
   6   4   8       62.63       60.75      1.14 o 
   7   4   8      121.98      113.07      1.75 o 
   8   4   8        6.15        4.65      0.38 o 
   9   4   8        2.35        2.08      0.50 o 
  10   4   8        9.55        8.16      0.63 o 
  11   4   8       11.00       15.19      0.99 o 
 -10   5   8        0.12       -0.30      0.42 o 
  -9   5   8       65.25       76.05      1.36 o 
  -8   5   8        2.25        2.28      0.40 o 
  -7   5   8       22.38       23.79      0.88 o 
  -6   5   8        5.90        5.25      0.56 o 
  -5   5   8        0.00        0.23      0.42 o 
  -4   5   8       18.42       17.04      0.80 o 
  -3   5   8       14.81       16.07      0.82 o 
  -2   5   8       14.29       13.25      0.76 o 
  -1   5   8       22.72       22.02      0.73 o 
   0   5   8       11.94       17.87      0.95 o 
   1   5   8        0.81        2.23      0.58 o 
   2   5   8        7.61        7.17      0.39 o 
   3   5   8        6.84        5.73      0.53 o 
   4   5   8        0.03        0.00      0.32 o 
   5   5   8       44.95       45.44      1.00 o 
   6   5   8        0.26        0.59      0.52 o 
   7   5   8        0.00        0.25      0.53 o 
   8   5   8        9.17       10.47      1.36 o 
   9   5   8        1.15        0.51      0.65 o 
  -6   6   8        3.74        6.32      1.10 o 
  -5   6   8        7.68        8.54      0.83 o 
  -4   6   8        3.33        4.29      0.73 o 
  -3   6   8        0.10        0.09      0.46 o 
  -2   6   8       32.21       34.54      1.21 o 
  -1   6   8        1.61        2.54      0.59 o 
   0   6   8        4.85        5.57      0.74 o 
   1   6   8        5.18        5.42      0.73 o 
   2   6   8        5.01        6.42      0.86 o 
   3   6   8        0.18       -0.16      0.64 o 
   4   6   8        1.09        3.25      1.44 o 
   5   6   8        7.44        6.98      0.96 o 
 -15   1   9        7.32        6.14      0.63 o 
 -14   1   9        1.10        0.81      0.48 o 
 -13   1   9        3.49        2.23      0.42 o 
 -12   1   9        1.84        1.22      0.38 o 
 -11   1   9        0.43        0.36      0.32 o 
 -10   1   9      125.67      122.49      1.46 o 
  -9   1   9        9.64        5.68      0.34 o 
  -8   1   9       11.19        9.57      0.33 o 
  -7   1   9        9.94        7.08      0.26 o 
  -6   1   9       26.09       20.51      0.36 o 
  -5   1   9      111.57      116.79      1.03 o 
  -4   1   9      515.59      545.94      3.44 o 
  -3   1   9      107.12      116.62      0.81 o 
  -2   1   9      472.66      498.75      3.22 o 
  -1   1   9     1527.95     1639.03     10.22 o 
   0   1   9     1160.90     1301.06      8.13 o 
   1   1   9     1043.19     1135.59      7.89 o 
   2   1   9      371.76      425.80      3.10 o 
   3   1   9      596.64      621.11      4.65 o 
   4   1   9      545.92      555.86      4.05 o 
   5   1   9      402.04      418.39      3.56 o 
   6   1   9       68.08       63.27      0.75 o 
   7   1   9        3.16        2.62      0.23 o 
   8   1   9        3.78        5.44      0.29 o 
   9   1   9        2.27        2.43      0.32 o 
  10   1   9        6.95        6.13      0.44 o 
  11   1   9       80.93       81.88      1.45 o 
  12   1   9       23.14       23.77      0.99 o 
  13   1   9        0.37        0.60      0.48 o 
  14   1   9        0.00       -0.20      0.63 o 
 -14   2   9        2.94        3.11      0.58 o 
 -13   2   9       18.81       21.25      0.90 o 
 -12   2   9        8.63        6.34      0.54 o 
 -11   2   9       34.10       36.51      0.92 o 
 -10   2   9        0.86        0.17      0.33 o 
  -9   2   9        6.70        7.01      0.36 o 
  -8   2   9       22.93       18.28      0.49 o 
  -7   2   9       61.10       59.88      0.73 o 
  -6   2   9        4.01        2.43      0.25 o 
  -5   2   9        6.76        6.80      0.35 o 
  -4   2   9       10.11        4.43      0.19 o 
  -3   2   9      565.17      592.39      3.89 o 
  -2   2   9       20.18       29.77      0.32 o 
  -1   2   9        3.83        3.00      0.12 o 
   0   2   9       45.12       46.70      0.46 o 
   1   2   9       12.77       18.01      0.36 o 
   2   2   9       18.38       18.24      0.30 o 
   3   2   9      334.29      363.00      2.70 o 
   4   2   9       66.00       70.64      0.62 o 
   5   2   9       35.15       31.10      0.51 o 
   6   2   9       24.05       32.69      0.58 o 
   7   2   9       37.75       37.27      0.61 o 
   8   2   9       61.92       63.39      1.02 o 
   9   2   9       73.17       62.84      1.15 o 
  10   2   9        0.05       -0.27      0.27 o 
  11   2   9        1.90        0.91      0.44 o 
  12   2   9        1.90        0.93      0.46 o 
  13   2   9        0.06       -0.53      0.55 o 
 -13   3   9        7.60        8.31      0.69 o 
 -12   3   9        2.71        4.83      0.51 o 
 -11   3   9        0.03        0.45      0.41 o 
 -10   3   9        3.70        2.69      0.42 o 
  -9   3   9       23.59       23.57      0.64 o 
  -8   3   9        8.82        3.51      0.30 o 
  -7   3   9      184.31      175.12      2.00 o 
  -6   3   9       70.29       62.72      0.74 o 
  -5   3   9       17.26       20.06      0.37 o 
  -4   3   9       77.97       82.72      0.72 o 
  -3   3   9       26.15       29.77      0.44 o 
  -2   3   9      345.88      335.55      2.47 o 
  -1   3   9       11.26       14.47      0.30 o 
   0   3   9       19.05       21.38      0.39 o 
   1   3   9        2.09        3.02      0.18 o 
   2   3   9      130.78      143.46      1.41 o 
   3   3   9        2.51        1.46      0.22 o 
   4   3   9      132.09      133.39      1.31 o 
   5   3   9       17.59       16.90      0.38 o 
   6   3   9      589.69      561.70      4.86 o 
   7   3   9       11.99       10.50      0.53 o 
   8   3   9       46.04       40.82      0.97 o 
   9   3   9        2.56        1.41      0.41 o 
  10   3   9        3.76        4.54      0.49 o 
  11   3   9        1.34        0.94      0.42 o 
  12   3   9       16.26       16.83      1.06 o 
 -12   4   9       10.64       11.25      0.62 o 
 -11   4   9       57.73       58.55      1.12 o 
 -10   4   9       13.54       17.29      0.67 o 
  -9   4   9        1.34        0.76      0.35 o 
  -8   4   9        0.35       -0.24      0.31 o 
  -7   4   9        1.17        0.12      0.27 o 
  -6   4   9       23.63       20.32      0.52 o 
  -5   4   9       19.55       21.53      0.53 o 
  -4   4   9        0.21       -0.24      0.24 o 
  -3   4   9       22.42       23.26      0.59 o 
  -2   4   9       78.55       78.01      1.09 o 
  -1   4   9        3.31        3.46      0.29 o 
   0   4   9       32.21       31.34      0.67 o 
   1   4   9       15.17       12.37      0.46 o 
   2   4   9        0.09       -0.23      0.23 o 
   3   4   9      224.41      203.38      2.13 o 
   4   4   9       34.40       35.20      0.64 o 
   5   4   9        7.77        9.13      0.46 o 
   6   4   9      142.67      134.11      2.08 o 
   7   4   9       12.08       14.37      0.67 o 
   8   4   9       10.38       11.95      0.55 o 
   9   4   9       19.81       18.95      0.78 o 
  10   4   9        4.24        4.07      0.56 o 
  11   4   9        0.41        0.92      0.58 o 
 -10   5   9        5.26        6.10      0.79 o 
  -9   5   9       29.03       28.77      0.88 o 
  -8   5   9        0.97        1.83      0.49 o 
  -7   5   9       52.92       54.23      1.06 o 
  -6   5   9        5.53        5.74      0.51 o 
  -5   5   9        4.99        3.45      0.51 o 
  -4   5   9        0.02        0.09      0.42 o 
  -3   5   9       21.54       22.05      0.93 o 
  -2   5   9       14.44       14.05      0.79 o 
  -1   5   9        3.32        2.44      0.40 o 
   0   5   9        2.26        1.74      0.60 o 
   1   5   9      113.44      108.87      1.45 o 
   2   5   9        0.00       -0.20      0.29 o 
   3   5   9       28.48       27.67      0.70 o 
   4   5   9        8.90        9.18      0.51 o 
   5   5   9       16.63       15.90      0.68 o 
   6   5   9        5.22        7.02      0.67 o 
   7   5   9       20.33       21.75      1.02 o 
   8   5   9        6.94        8.83      0.82 o 
  -6   6   9        1.28        2.02      0.99 o 
  -5   6   9       24.56       28.60      1.22 o 
  -4   6   9        2.50        2.07      0.68 o 
  -3   6   9        0.85        0.98      0.74 o 
  -2   6   9        0.35        0.64      1.26 o 
  -1   6   9       18.59       22.26      1.38 o 
   0   6   9        1.63        3.03      0.68 o 
   1   6   9        6.76        8.25      0.90 o 
   2   6   9        2.87        2.29      0.80 o 
   3   6   9        0.24       -0.46      0.80 o 
 -15   0  10        3.42        3.38      0.80 o 
 -14   0  10        1.25        1.40      0.71 o 
 -13   0  10        0.35        0.71      0.43 o 
 -12   0  10       45.47       48.02      1.27 o 
 -11   0  10       31.02       26.74      0.97 o 
 -10   0  10        1.04        0.22      0.32 o 
  -9   0  10      184.50      167.63      2.55 o 
  -8   0  10       35.23       43.41      2.41 o 
  -7   0  10        7.60        3.97      0.32 o 
  -6   0  10      322.53      346.94      3.92 o 
  -5   0  10      334.33      374.47      4.16 o 
  -4   0  10      225.01      218.03      2.36 o 
  -3   0  10     2684.34     3006.28     31.52 o 
  -2   0  10     1262.28     1424.66     13.69 o 
  -1   0  10     3304.48     3448.11     33.32 o 
   0   0  10     1219.80     1442.10     13.67 o 
   1   0  10      214.87      221.32      2.29 o 
   2   0  10      359.43      400.39      4.32 o 
   3   0  10        0.25        0.46      0.15 o 
   4   0  10        0.30       -0.16      0.16 o 
   5   0  10      227.85      248.63      2.81 o 
   6   0  10      530.34      476.48      5.70 o 
   7   0  10       77.90       71.16      3.09 o 
   8   0  10      278.88      289.70      3.69 o 
   9   0  10       17.45       26.07      0.75 o 
  10   0  10      162.64      160.97      2.56 o 
  11   0  10       68.08       68.55      2.77 o 
  12   0  10       31.37       27.22      1.93 o 
  13   0  10        2.34        1.08      0.96 o 
  14   0  10        7.58        9.15      1.32 o 
 -15   1  10        6.25        5.03      0.60 o 
 -14   1  10        2.27        2.30      0.52 o 
 -13   1  10        1.40        0.42      0.38 o 
 -12   1  10        1.65        1.44      0.36 o 
 -11   1  10        0.97        0.46      0.32 o 
 -10   1  10       71.28       69.01      0.95 o 
  -9   1  10        0.72        0.65      0.20 o 
  -8   1  10       19.13       19.94      0.45 o 
  -7   1  10      257.45      256.47      2.18 o 
  -6   1  10      170.03      189.32      1.64 o 
  -5   1  10      426.26      468.48      3.48 o 
  -4   1  10       84.51       84.28      0.65 o 
  -3   1  10      174.21      191.78      1.28 o 
  -2   1  10      927.34     1027.92      6.75 o 
  -1   1  10      332.62      338.66      2.47 o 
   0   1  10      481.64      525.30      3.76 o 
   1   1  10      262.46      280.26      2.17 o 
   2   1  10      218.39      201.69      1.64 o 
   3   1  10     1126.25     1223.11      9.93 o 
   4   1  10       27.30       29.35      0.46 o 
   5   1  10      131.16      138.50      1.44 o 
   6   1  10       47.51       48.47      0.65 o 
   7   1  10       19.76       20.16      0.46 o 
   8   1  10      159.46      159.01      1.68 o 
   9   1  10       13.17       10.15      0.47 o 
  10   1  10        0.04       -0.35      0.35 o 
  11   1  10        0.01        0.16      0.37 o 
  12   1  10       33.63       34.50      1.13 o 
  13   1  10       11.58        9.53      0.65 o 
 -14   2  10        5.49        6.90      0.65 o 
 -13   2  10        0.44        0.67      0.42 o 
 -12   2  10        1.15        0.66      0.37 o 
 -11   2  10        0.36        0.29      0.40 o 
 -10   2  10        9.32        8.32      0.45 o 
  -9   2  10       20.41       19.38      0.59 o 
  -8   2  10       40.12       40.48      0.75 o 
  -7   2  10       21.00       14.31      0.39 o 
  -6   2  10       91.60       87.42      0.89 o 
  -5   2  10        3.88        2.64      0.21 o 
  -4   2  10      532.84      520.83      3.84 o 
  -3   2  10       37.63       35.94      0.42 o 
  -2   2  10       23.37       23.86      0.29 o 
  -1   2  10        2.17        1.37      0.12 o 
   0   2  10      565.89      581.79      3.71 o 
   1   2  10      331.94      355.87      2.40 o 
   2   2  10     1112.18     1135.38      7.54 o 
   3   2  10      230.12      240.26      1.93 o 
   4   2  10      218.92      228.58      1.67 o 
   5   2  10       13.25       12.37      0.34 o 
   6   2  10      350.93      340.03      4.52 o 
   7   2  10       43.08       39.97      0.74 o 
   8   2  10       61.62       62.27      1.04 o 
   9   2  10       65.75       59.06      1.06 o 
  10   2  10       12.94       11.52      0.62 o 
  11   2  10       25.58       26.04      0.98 o 
  12   2  10       12.68       12.79      0.80 o 
  13   2  10        2.08        2.57      0.72 o 
 -13   3  10        1.74        1.95      0.50 o 
 -12   3  10        7.78       10.14      0.58 o 
 -11   3  10        9.32        9.76      0.60 o 
 -10   3  10        3.20        1.58      0.38 o 
  -9   3  10       34.60       32.55      0.80 o 
  -8   3  10        7.88        3.43      0.32 o 
  -7   3  10        0.53        2.24      0.24 o 
  -6   3  10        0.75        1.54      0.22 o 
  -5   3  10       49.94       49.28      0.66 o 
  -4   3  10        5.02        9.93      0.28 o 
  -3   3  10       72.79       71.25      0.72 o 
  -2   3  10       25.31       28.60      0.48 o 
  -1   3  10       55.00       57.88      0.71 o 
   0   3  10      170.01      172.63      1.58 o 
   1   3  10        0.52        0.81      0.18 o 
   2   3  10       27.11       29.91      0.50 o 
   3   3  10      149.88      130.98      1.35 o 
   4   3  10        3.82        1.83      0.17 o 
   5   3  10       38.55       32.01      0.55 o 
   6   3  10       54.27       48.37      0.81 o 
   7   3  10        6.48        8.24      0.45 o 
   8   3  10       27.20       23.06      0.78 o 
   9   3  10        3.58        4.17      0.47 o 
  10   3  10        5.15        5.37      0.53 o 
  11   3  10        4.15        4.60      0.50 o 
  12   3  10       14.65       17.72      0.95 o 
 -12   4  10        0.03       -0.43      0.44 o 
 -11   4  10        0.09        0.37      0.40 o 
 -10   4  10       16.56       19.84      0.72 o 
  -9   4  10        6.58        7.33      0.48 o 
  -8   4  10        0.89        0.31      0.33 o 
  -7   4  10        7.44        5.68      0.40 o 
  -6   4  10       71.82       61.81      0.98 o 
  -5   4  10       10.80       11.36      0.45 o 
  -4   4  10        6.84        6.99      0.34 o 
  -3   4  10      153.00      141.57      1.86 o 
  -2   4  10       17.22       16.73      0.53 o 
  -1   4  10       98.64       91.79      1.34 o 
   0   4  10       31.61       29.99      0.64 o 
   1   4  10        4.28        3.46      0.29 o 
   2   4  10       21.30       19.11      0.54 o 
   3   4  10        3.54        4.11      0.31 o 
   4   4  10      121.25      110.82      1.35 o 
   5   4  10        4.71        6.75      0.45 o 
   6   4  10       11.30        9.43      0.67 o 
   7   4  10        4.90        4.99      0.37 o 
   8   4  10        0.06        0.27      0.34 o 
   9   4  10       13.97       19.93      0.87 o 
  10   4  10        1.89        1.94      0.59 o 
  -9   5  10        0.10        0.28      0.40 o 
  -8   5  10        0.90        1.33      0.41 o 
  -7   5  10       21.75       24.57      0.77 o 
  -6   5  10       16.66       17.70      0.94 o 
  -5   5  10        0.92        2.02      0.60 o 
  -4   5  10       13.05       12.27      0.72 o 
  -3   5  10       15.68       14.07      0.83 o 
  -2   5  10       11.61       11.46      0.66 o 
  -1   5  10       25.37       25.33      0.80 o 
   0   5  10        0.31       -0.06      0.31 o 
   1   5  10       27.87       34.69      0.86 o 
   2   5  10        1.39        1.25      0.36 o 
   3   5  10        2.65        1.90      0.35 o 
   4   5  10       24.39       22.85      0.71 o 
   5   5  10       13.10       14.58      0.82 o 
   6   5  10       24.66       30.79      1.12 o 
   7   5  10        0.36        1.50      0.59 o 
   8   5  10        0.06       -0.60      0.73 o 
  -5   6  10        5.51        7.78      0.86 o 
  -4   6  10        0.72        0.79      0.63 o 
  -3   6  10        0.04       -0.54      0.73 o 
  -2   6  10        3.75        3.47      0.91 o 
  -1   6  10       11.05       12.56      1.11 o 
   0   6  10       13.85       14.21      1.11 o 
   1   6  10        6.86        7.44      0.93 o 
   2   6  10        9.40       10.51      0.99 o 
   3   6  10        5.03        3.47      0.91 o 
   4   6  10        0.28        0.56      0.67 o 
 -15   1  11        0.75        0.67      0.48 o 
 -14   1  11       17.71       19.37      0.93 o 
 -13   1  11        5.16        4.73      0.45 o 
 -12   1  11       16.31       15.90      0.67 o 
 -11   1  11       10.51       10.31      0.55 o 
 -10   1  11        2.04        1.39      0.25 o 
  -9   1  11       29.12       25.89      0.53 o 
  -8   1  11      290.52      278.20      2.48 o 
  -7   1  11      439.79      435.92      3.55 o 
  -6   1  11       45.02       39.56      0.52 o 
  -5   1  11      268.99      275.10      2.04 o 
  -4   1  11      296.01      321.65      2.42 o 
  -3   1  11       75.33       71.33      0.59 o 
  -2   1  11        6.74        8.30      0.22 o 
  -1   1  11       79.80       89.34      0.80 o 
   0   1  11       26.77       31.45      0.39 o 
   1   1  11      222.38      265.67      2.08 o 
   2   1  11       59.50       49.95      0.55 o 
   3   1  11      819.73      845.97      6.68 o 
   4   1  11      283.30      302.95      2.45 o 
   5   1  11       50.05       39.55      0.63 o 
   6   1  11       78.87       77.99      0.90 o 
   7   1  11       86.74       91.68      1.23 o 
   8   1  11      185.12      183.41      1.90 o 
   9   1  11        0.32       -0.31      0.31 o 
  10   1  11        3.71        3.42      0.42 o 
  11   1  11       14.28       14.40      0.71 o 
  12   1  11        2.35        3.04      0.51 o 
  13   1  11       44.18       47.88      1.74 o 
 -14   2  11       18.29       21.26      1.07 o 
 -13   2  11        0.50       -0.37      0.41 o 
 -12   2  11       10.27        7.13      0.53 o 
 -11   2  11        7.37        7.52      0.47 o 
 -10   2  11      137.70      124.14      1.80 o 
  -9   2  11       42.28       33.60      0.77 o 
  -8   2  11       63.39       65.47      0.94 o 
  -7   2  11       23.99       26.77      0.52 o 
  -6   2  11        6.78        8.09      0.34 o 
  -5   2  11      502.83      527.15      4.27 o 
  -4   2  11      208.60      217.53      1.69 o 
  -3   2  11      277.60      277.06      2.00 o 
  -2   2  11      269.64      242.91      1.74 o 
  -1   2  11       42.75       43.00      0.44 o 
   0   2  11        1.70        0.05      0.14 o 
   1   2  11      469.58      478.57      3.29 o 
   2   2  11       87.49       82.23      0.75 o 
   3   2  11      106.53      120.97      1.03 o 
   4   2  11       51.79       50.21      0.60 o 
   5   2  11       16.93       12.90      0.37 o 
   6   2  11        7.90        8.85      0.45 o 
   7   2  11       71.29       63.33      0.99 o 
   8   2  11        0.40        0.62      0.29 o 
   9   2  11       17.69       18.45      0.65 o 
  10   2  11        0.98        0.47      0.36 o 
  11   2  11        3.98        3.09      0.53 o 
  12   2  11        0.76        1.16      0.56 o 
  13   2  11        3.96        4.01      0.72 o 
 -13   3  11        1.72        2.68      0.52 o 
 -12   3  11       17.10       19.26      0.75 o 
 -11   3  11        6.75        6.26      0.49 o 
 -10   3  11       23.95       27.55      0.83 o 
  -9   3  11        5.27        4.18      0.47 o 
  -8   3  11      146.60      130.03      1.78 o 
  -7   3  11       16.13       16.72      0.45 o 
  -6   3  11        3.57        1.00      0.21 o 
  -5   3  11      167.19      153.63      1.36 o 
  -4   3  11        0.15        0.23      0.18 o 
  -3   3  11       61.16       60.33      0.73 o 
  -2   3  11      615.06      612.71      4.48 o 
  -1   3  11       41.84       33.30      0.55 o 
   0   3  11      478.55      486.33      4.00 o 
   1   3  11        2.43        1.84      0.20 o 
   2   3  11       79.08       92.74      1.04 o 
   3   3  11      161.32      168.67      1.55 o 
   4   3  11        2.52        1.46      0.20 o 
   5   3  11       12.27       12.74      0.56 o 
   6   3  11        2.92        3.12      0.35 o 
   7   3  11        0.90       -0.34      0.34 o 
   8   3  11       44.64       38.90      0.97 o 
   9   3  11        2.92        2.63      0.44 o 
  10   3  11       29.15       29.50      1.04 o 
  11   3  11       14.02       12.67      0.69 o 
  12   3  11        3.70        5.06      0.65 o 
 -11   4  11        1.91        1.11      0.44 o 
 -10   4  11        9.66        8.80      0.62 o 
  -9   4  11       70.14       63.33      1.12 o 
  -8   4  11        0.91        0.24      0.35 o 
  -7   4  11        0.65       -0.33      0.33 o 
  -6   4  11        0.08        0.12      0.29 o 
  -5   4  11       42.70       35.75      0.73 o 
  -4   4  11       91.41       92.38      1.20 o 
  -3   4  11        8.11        5.25      0.39 o 
  -2   4  11       30.44       29.33      0.74 o 
  -1   4  11      133.59      121.58      2.47 o 
   0   4  11        0.01        0.20      0.26 o 
   1   4  11       54.96       50.89      0.82 o 
   2   4  11       39.89       34.93      0.69 o 
   3   4  11       37.03       36.52      0.75 o 
   4   4  11        6.59        5.77      0.40 o 
   5   4  11       13.82       10.87      0.50 o 
   6   4  11       32.12       34.53      0.91 o 
   7   4  11        7.38        9.38      0.56 o 
   8   4  11        0.24        0.25      0.39 o 
   9   4  11        0.15        0.12      0.47 o 
  10   4  11        0.77        0.55      0.58 o 
  -9   5  11       20.03       21.35      0.82 o 
  -8   5  11        2.66        3.81      0.46 o 
  -7   5  11        1.84        1.76      0.40 o 
  -6   5  11        1.68        2.48      0.38 o 
  -5   5  11       40.09       41.55      1.07 o 
  -4   5  11        2.10        3.75      0.66 o 
  -3   5  11        0.62        0.79      0.44 o 
  -2   5  11       43.44       42.58      1.29 o 
  -1   5  11        0.04       -0.02      0.35 o 
   0   5  11        0.85       -0.34      0.34 o 
   1   5  11      143.71      143.66      2.00 o 
   2   5  11        0.23        0.57      0.36 o 
   3   5  11       24.67       24.48      0.72 o 
   4   5  11       53.13       52.02      1.27 o 
   5   5  11       11.02       10.35      0.76 o 
   6   5  11        0.21        0.85      0.65 o 
   7   5  11        4.57        4.03      0.74 o 
   8   5  11        3.20        4.36      0.91 o 
  -5   6  11        0.00        0.81      1.15 o 
  -4   6  11        7.07        8.71      0.99 o 
  -3   6  11        0.19        0.31      0.74 o 
  -2   6  11        0.44        0.01      0.82 o 
  -1   6  11       22.08       24.75      2.35 o 
   0   6  11        1.05        1.42      0.80 o 
   1   6  11        5.06        6.32      0.89 o 
   2   6  11        4.54        2.65      1.87 o 
   3   6  11        0.06       -0.09      0.61 o 
 -15   0  12        7.85        9.36      1.04 o 
 -14   0  12       28.74       33.25      1.59 o 
 -13   0  12        1.92        1.67      0.45 o 
 -12   0  12        0.52       -0.39      0.42 o 
 -11   0  12       45.89       42.49      1.37 o 
 -10   0  12      200.79      193.34      3.26 o 
  -9   0  12      234.19      223.32      3.26 o 
  -8   0  12       62.86       56.70      1.07 o 
  -7   0  12        5.81        7.55      0.40 o 
  -6   0  12       66.57       63.01      0.98 o 
  -5   0  12       93.62       82.74      1.16 o 
  -4   0  12        2.75        4.65      0.24 o 
  -3   0  12       13.72       10.78      0.40 o 
  -2   0  12      164.76      212.50      2.47 o 
  -1   0  12     1437.25     1510.09     14.78 o 
   0   0  12       22.54       31.25      0.56 o 
   1   0  12       14.08       12.21      0.38 o 
   2   0  12     1158.59     1237.13     12.92 o 
   3   0  12        3.50        1.76      0.20 o 
   4   0  12      203.69      218.05      2.55 o 
   5   0  12       58.94       61.98      0.94 o 
   6   0  12      573.24      551.82      6.60 o 
   7   0  12       82.92       74.00      1.27 o 
   8   0  12      156.84      166.71      2.36 o 
   9   0  12      138.55      146.99      2.39 o 
  10   0  12      349.49      362.10      5.72 o 
  11   0  12       45.99       45.43      1.82 o 
  12   0  12       66.35       61.07      2.77 o 
  13   0  12        1.41        2.29      1.08 o 
 -14   1  12        0.48        0.10      0.48 o 
 -13   1  12       56.54       56.97      1.53 o 
 -12   1  12       44.66       43.18      0.99 o 
 -11   1  12        6.44        6.06      0.50 o 
 -10   1  12       11.29        7.73      0.36 o 
  -9   1  12       57.68       50.80      0.70 o 
  -8   1  12       25.08       26.96      0.48 o 
  -7   1  12      115.02      115.35      1.14 o 
  -6   1  12       67.27       61.82      0.63 o 
  -5   1  12        3.03        3.91      0.23 o 
  -4   1  12        0.02        0.09      0.08 o 
  -3   1  12      191.16      187.69      1.41 o 
  -2   1  12       54.78       38.09      0.40 o 
  -1   1  12        7.03       12.25      0.37 o 
   0   1  12        0.14        0.33      0.12 o 
   1   1  12       10.52       20.97      0.41 o 
   2   1  12       16.74       17.01      0.35 o 
   3   1  12        8.93        5.05      0.28 o 
   4   1  12      250.77      231.32      1.94 o 
   5   1  12      217.69      196.17      1.96 o 
   6   1  12       21.22       20.15      0.49 o 
   7   1  12        0.13       -0.27      0.27 o 
   8   1  12       76.08       69.16      1.20 o 
   9   1  12        2.19        2.45      0.38 o 
  10   1  12       26.79       22.78      0.80 o 
  11   1  12       57.53       67.06      1.33 o 
  12   1  12        0.02       -0.19      0.43 o 
  13   1  12        0.72        0.93      0.72 o 
 -14   2  12        0.02        0.17      0.57 o 
 -13   2  12        1.79        1.09      0.50 o 
 -12   2  12        0.17        0.49      0.37 o 
 -11   2  12        5.77        5.18      0.46 o 
 -10   2  12       40.34       40.48      0.92 o 
  -9   2  12       18.05       16.65      0.60 o 
  -8   2  12        7.72        6.32      0.34 o 
  -7   2  12      123.99      114.18      1.16 o 
  -6   2  12      312.11      307.97      2.62 o 
  -5   2  12        0.02        0.35      0.19 o 
  -4   2  12       13.86       12.12      0.30 o 
  -3   2  12      131.28      125.13      1.01 o 
  -2   2  12       77.12       82.84      0.72 o 
  -1   2  12        9.33       11.01      0.27 o 
   0   2  12       31.72       33.01      0.44 o 
   1   2  12        2.97        3.05      0.17 o 
   2   2  12      136.47      140.38      1.15 o 
   3   2  12      398.37      405.35      3.27 o 
   4   2  12       40.71       34.65      0.52 o 
   5   2  12      229.48      219.00      2.03 o 
   6   2  12        0.07        0.76      0.23 o 
   7   2  12      108.45       93.67      1.27 o 
   8   2  12        7.87        7.39      0.42 o 
   9   2  12       78.28       84.04      1.65 o 
  10   2  12        0.30        0.48      0.38 o 
  11   2  12       60.94       58.27      2.37 o 
  12   2  12        6.81        7.29      0.84 o 
 -13   3  12        0.36        0.39      0.54 o 
 -12   3  12        9.12        9.03      0.70 o 
 -11   3  12        4.33        3.35      0.45 o 
 -10   3  12        1.92        2.71      0.40 o 
  -9   3  12        3.29        3.21      0.39 o 
  -8   3  12        1.74        1.41      0.33 o 
  -7   3  12        2.19        1.64      0.30 o 
  -6   3  12        0.01       -0.23      0.23 o 
  -5   3  12        7.61        5.67      0.27 o 
  -4   3  12      137.81      131.63      1.22 o 
  -3   3  12        1.07        0.84      0.20 o 
  -2   3  12       40.09       39.55      0.52 o 
  -1   3  12      109.76      106.30      0.93 o 
   0   3  12       28.75       28.25      0.39 o 
   1   3  12        1.86        1.82      0.16 o 
   2   3  12       29.25       34.24      0.46 o 
   3   3  12       67.14       71.46      1.01 o 
   4   3  12       51.03       46.66      0.67 o 
   5   3  12      131.88      120.98      1.39 o 
   6   3  12        3.99        4.09      0.38 o 
   7   3  12        3.97        4.83      0.44 o 
   8   3  12       14.58       15.85      0.69 o 
   9   3  12       15.72       13.00      0.69 o 
  10   3  12        8.74        8.65      0.64 o 
  11   3  12        0.37        0.68      0.50 o 
 -11   4  12        5.62        5.17      0.66 o 
 -10   4  12        4.73        4.57      0.48 o 
  -9   4  12        0.61        0.13      0.39 o 
  -8   4  12        1.80        2.67      0.40 o 
  -7   4  12       24.64       22.16      0.71 o 
  -6   4  12        0.66        0.50      0.33 o 
  -5   4  12        0.85        0.74      0.27 o 
  -4   4  12        2.51        1.80      0.37 o 
  -3   4  12       13.10       12.23      0.47 o 
  -2   4  12        9.33        7.67      0.45 o 
  -1   4  12      191.34      188.72      2.41 o 
   0   4  12       17.34       19.60      0.57 o 
   1   4  12       30.70       32.07      0.68 o 
   2   4  12        0.08        1.39      0.34 o 
   3   4  12       23.63       26.17      0.71 o 
   4   4  12       29.02       30.19      0.72 o 
   5   4  12        0.01       -0.33      0.33 o 
   6   4  12       27.77       23.19      0.66 o 
   7   4  12        2.02        2.95      0.45 o 
   8   4  12       19.34       17.36      0.82 o 
   9   4  12        0.43        0.49      0.48 o 
  10   4  12        0.04       -0.54      0.60 o 
  -9   5  12        2.84        2.94      0.50 o 
  -8   5  12        0.83        0.07      0.42 o 
  -7   5  12        0.31       -0.29      0.37 o 
  -6   5  12        0.28        0.39      0.38 o 
  -5   5  12        0.98        2.37      0.49 o 
  -4   5  12        0.88        1.70      0.48 o 
  -3   5  12       13.26       12.77      0.70 o 
  -2   5  12        1.40        0.92      0.43 o 
  -1   5  12        0.46       -0.36      0.36 o 
   0   5  12        2.05        2.30      0.66 o 
   1   5  12       14.67       16.47      0.75 o 
   2   5  12        1.50        1.55      0.44 o 
   3   5  12       31.28       33.36      1.05 o 
   4   5  12       26.20       25.95      0.98 o 
   5   5  12       19.40       24.90      1.07 o 
   6   5  12        1.15        1.54      0.71 o 
   7   5  12        4.56        6.34      0.93 o 
  -4   6  12       13.27       14.09      2.29 o 
  -3   6  12        0.34        0.29      0.80 o 
  -2   6  12        2.51        0.94      0.89 o 
  -1   6  12       18.47       17.93      1.81 o 
   0   6  12        0.43        0.08      0.73 o 
   1   6  12        3.84        4.07      0.87 o 
   2   6  12        0.25       -0.67      0.80 o 
   3   6  12        0.27       -1.44      1.57 o 
 -14   1  13        0.53       -0.47      0.47 o 
 -13   1  13       13.61       13.06      0.78 o 
 -12   1  13       14.60       12.53      0.64 o 
 -11   1  13        7.49        4.25      0.39 o 
 -10   1  13        1.96        2.57      0.27 o 
  -9   1  13       26.83       23.36      0.51 o 
  -8   1  13       86.21       76.89      0.86 o 
  -7   1  13      135.35      134.87      1.23 o 
  -6   1  13       89.55       87.24      0.83 o 
  -5   1  13      128.49      142.33      1.20 o 
  -4   1  13        7.09        4.77      0.21 o 
  -3   1  13       13.03       13.92      0.29 o 
  -2   1  13       12.25        6.91      0.34 o 
  -1   1  13      671.58      684.49      5.09 o 
   0   1  13       97.30      104.30      0.98 o 
   1   1  13      128.11      163.86      1.39 o 
   2   1  13       10.00       11.95      0.26 o 
   3   1  13      177.75      190.12      1.63 o 
   4   1  13        5.78        4.24      0.24 o 
   5   1  13        1.62        1.48      0.24 o 
   6   1  13        7.76        8.63      0.39 o 
   7   1  13        5.25        3.14      0.33 o 
   8   1  13      203.38      197.06      2.14 o 
   9   1  13       77.07       80.87      1.34 o 
  10   1  13      111.93      116.19      1.73 o 
  11   1  13        0.07        0.25      0.45 o 
  12   1  13        9.92        9.29      0.75 o 
  13   1  13        1.45        1.32      0.72 o 
 -14   2  13        6.75        4.90      0.70 o 
 -13   2  13        5.60        6.16      0.70 o 
 -12   2  13       16.54       14.87      1.01 o 
 -11   2  13       14.17       12.00      0.59 o 
 -10   2  13        9.20        5.57      0.47 o 
  -9   2  13        0.22        0.88      0.31 o 
  -8   2  13        0.04       -0.24      0.24 o 
  -7   2  13       39.11       38.94      0.61 o 
  -6   2  13       18.13       15.06      0.43 o 
  -5   2  13      109.79       99.36      0.98 o 
  -4   2  13        1.97        0.35      0.22 o 
  -3   2  13      251.45      251.95      1.94 o 
  -2   2  13       68.20       67.20      0.69 o 
  -1   2  13       91.88       88.60      0.83 o 
   0   2  13        3.45        1.69      0.18 o 
   1   2  13      565.22      582.37      4.67 o 
   2   2  13        0.05       -0.07      0.12 o 
   3   2  13       10.45        4.30      0.22 o 
   4   2  13       78.98       76.49      0.92 o 
   5   2  13       93.55       87.95      1.02 o 
   6   2  13      197.77      190.14      2.06 o 
   7   2  13        8.60        7.34      0.43 o 
   8   2  13       14.04       15.66      0.62 o 
   9   2  13        1.22        3.15      0.47 o 
  10   2  13        4.82        5.51      0.47 o 
  11   2  13        0.48        0.27      0.47 o 
  12   2  13       15.98       15.53      2.35 o 
 -13   3  13        3.34        2.76      0.60 o 
 -12   3  13        0.48       -0.29      0.48 o 
 -11   3  13        0.34       -0.33      0.42 o 
 -10   3  13       25.53       27.39      0.85 o 
  -9   3  13       12.84       11.11      0.66 o 
  -8   3  13       31.95       24.70      0.67 o 
  -7   3  13        2.64        0.86      0.32 o 
  -6   3  13      105.56       90.03      1.21 o 
  -5   3  13       77.57       70.63      0.91 o 
  -4   3  13      100.19       98.04      1.07 o 
  -3   3  13      174.49      168.20      1.74 o 
  -2   3  13       40.65       38.15      0.54 o 
  -1   3  13      100.15       97.01      0.85 o 
   0   3  13      456.81      475.85      3.70 o 
   1   3  13       70.18       63.79      0.72 o 
   2   3  13      195.23      192.94      1.67 o 
   3   3  13      139.11      132.00      1.46 o 
   4   3  13        4.16        0.88      0.27 o 
   5   3  13       53.71       44.82      0.79 o 
   6   3  13        4.49        3.79      0.39 o 
   7   3  13        0.05       -0.28      0.37 o 
   8   3  13       13.17       13.45      0.80 o 
   9   3  13        8.85        5.93      0.53 o 
  10   3  13        0.70        1.42      0.51 o 
  11   3  13        7.75        6.18      0.65 o 
 -11   4  13       22.58       23.72      0.90 o 
 -10   4  13        4.04        3.99      0.49 o 
  -9   4  13        6.50        6.80      0.53 o 
  -8   4  13        4.48        6.52      0.48 o 
  -7   4  13       13.58       15.26      0.65 o 
  -6   4  13        1.73       -0.15      0.32 o 
  -5   4  13        6.32        5.04      0.39 o 
  -4   4  13       89.86       86.43      1.24 o 
  -3   4  13      110.95      115.69      1.57 o 
  -2   4  13        5.29        4.99      0.33 o 
  -1   4  13        0.00       -0.31      0.31 o 
   0   4  13      264.47      271.58      2.87 o 
   1   4  13       32.39       28.19      0.70 o 
   2   4  13      265.66      258.07      3.17 o 
   3   4  13      112.41      113.67      1.57 o 
   4   4  13        0.08        0.93      0.35 o 
   5   4  13        0.30       -0.02      0.37 o 
   6   4  13        3.91        3.70      0.39 o 
   7   4  13        3.42        3.51      0.42 o 
   8   4  13       10.37       10.01      0.70 o 
   9   4  13       20.79       21.42      0.98 o 
  -8   5  13        0.57        0.64      0.45 o 
  -7   5  13        1.02        1.19      0.43 o 
  -6   5  13       16.87       18.81      0.74 o 
  -5   5  13       10.47        9.69      0.67 o 
  -4   5  13       11.17        9.45      0.67 o 
  -3   5  13       16.83       17.76      0.82 o 
  -2   5  13       22.19       18.00      0.82 o 
  -1   5  13        8.63        7.81      0.55 o 
   0   5  13       64.69       60.29      1.26 o 
   1   5  13       26.73       25.19      0.87 o 
   2   5  13        5.12        3.84      0.59 o 
   3   5  13        0.97        1.24      0.64 o 
   4   5  13        0.27        0.58      0.53 o 
   5   5  13       20.25       21.97      1.04 o 
   6   5  13       30.18       33.19      1.71 o 
   7   5  13        0.62        0.10      1.44 o 
  -3   6  13       10.29        8.07      2.17 o 
  -2   6  13        0.02       -0.73      0.84 o 
  -1   6  13        0.72        0.16      1.02 o 
   0   6  13        6.59        6.73      0.95 o 
   1   6  13       12.56       13.06      1.29 o 
 -14   0  14        3.37        3.13      0.78 o 
 -13   0  14        1.10       -0.03      0.45 o 
 -12   0  14       22.49       20.05      0.91 o 
 -11   0  14       39.68       38.76      1.70 o 
 -10   0  14       24.98       24.93      0.98 o 
  -9   0  14      143.44      141.42      2.09 o 
  -8   0  14     1021.37     1018.50     11.81 o 
  -7   0  14       50.50       44.81      0.96 o 
  -6   0  14        3.28        6.82      0.39 o 
  -5   0  14        1.85        3.28      0.37 o 
  -4   0  14      346.22      334.06      3.79 o 
  -3   0  14      186.86      210.34      2.50 o 
  -2   0  14      484.60      588.81      6.41 o 
  -1   0  14      553.64      631.37      6.33 o 
   0   0  14      246.84      252.56      2.66 o 
   1   0  14       21.35       34.62      0.64 o 
   2   0  14       70.67       93.64      1.26 o 
   3   0  14      228.17      233.85      2.52 o 
   4   0  14      764.84      784.55      9.18 o 
   5   0  14       71.70       75.18      1.29 o 
   6   0  14      140.90      148.52      2.14 o 
   7   0  14      338.62      350.27      4.44 o 
   8   0  14      490.25      498.96      6.74 o 
   9   0  14       97.60      103.48      1.87 o 
  10   0  14       11.74       11.20      1.02 o 
  11   0  14        0.27       -0.55      0.69 o 
  12   0  14        3.94        3.14      0.89 o 
 -14   1  14        0.22       -0.40      0.48 o 
 -13   1  14        0.01       -0.45      0.45 o 
 -12   1  14        0.27        0.38      0.45 o 
 -11   1  14       24.73       26.80      0.91 o 
 -10   1  14       11.10        9.87      0.51 o 
  -9   1  14        9.56       10.08      0.37 o 
  -8   1  14        0.16       -0.23      0.23 o 
  -7   1  14       73.12       75.85      0.77 o 
  -6   1  14        1.80       -0.17      0.17 o 
  -5   1  14      475.46      443.71      3.21 o 
  -4   1  14      555.89      623.85      4.79 o 
  -3   1  14      184.49      188.53      1.72 o 
  -2   1  14      301.70      269.56      2.15 o 
  -1   1  14      436.11      450.41      3.30 o 
   0   1  14      122.50      118.65      1.03 o 
   1   1  14      884.57      961.47      7.22 o 
   2   1  14      225.23      216.45      1.67 o 
   3   1  14        0.26        0.35      0.18 o 
   4   1  14      446.13      431.04      3.43 o 
   5   1  14        0.16        1.69      0.34 o 
   6   1  14        0.02       -0.09      0.28 o 
   7   1  14      293.29      304.45      3.14 o 
   8   1  14      211.83      213.23      2.43 o 
   9   1  14        7.99        8.55      0.79 o 
  10   1  14       22.93       20.00      0.75 o 
  11   1  14        7.91        6.88      0.78 o 
  12   1  14        4.97        4.27      0.77 o 
 -13   2  14        0.74        0.12      0.56 o 
 -12   2  14       25.27       28.85      0.96 o 
 -11   2  14        0.64        0.26      0.38 o 
 -10   2  14        4.89        3.58      0.38 o 
  -9   2  14       52.84       49.60      0.89 o 
  -8   2  14        9.09        8.05      0.53 o 
  -7   2  14       35.99       37.43      0.64 o 
  -6   2  14       15.61       17.33      0.44 o 
  -5   2  14      190.38      178.48      1.58 o 
  -4   2  14        4.14        4.34      0.34 o 
  -3   2  14     1087.37     1040.48      8.25 o 
  -2   2  14       79.00       70.47      0.74 o 
  -1   2  14        0.14        1.19      0.25 o 
   0   2  14       97.57       87.23      0.92 o 
   1   2  14      205.03      180.18      1.46 o 
   2   2  14       19.61       15.43      0.36 o 
   3   2  14        0.07       -0.03      0.23 o 
   4   2  14      141.12      143.08      1.45 o 
   5   2  14        2.56        1.44      0.23 o 
   6   2  14       68.26       64.31      0.99 o 
   7   2  14       96.95       95.68      1.47 o 
   8   2  14        2.10        1.74      0.36 o 
   9   2  14      101.19      103.74      1.80 o 
  10   2  14       21.88       22.32      0.77 o 
  11   2  14        4.83        5.96      0.61 o 
  12   2  14        0.00        0.95      0.63 o 
 -12   3  14        6.35        8.09      0.67 o 
 -11   3  14        8.87        8.47      1.04 o 
 -10   3  14        0.32        0.82      0.46 o 
  -9   3  14        4.88        4.04      0.46 o 
  -8   3  14        0.10        0.59      0.35 o 
  -7   3  14       13.03       10.29      0.49 o 
  -6   3  14       44.34       37.54      0.78 o 
  -5   3  14       94.85       90.50      1.09 o 
  -4   3  14      167.67      161.00      1.58 o 
  -3   3  14       79.24       72.88      0.97 o 
  -2   3  14      541.65      546.31      4.11 o 
  -1   3  14       47.45       52.55      0.68 o 
   0   3  14      193.71      193.13      2.13 o 
   1   3  14       31.84       30.73      0.56 o 
   2   3  14       20.38       20.04      0.49 o 
   3   3  14       23.54       21.11      0.53 o 
   4   3  14       10.93       10.91      0.46 o 
   5   3  14       65.94       64.45      1.04 o 
   6   3  14        0.43        0.20      0.34 o 
   7   3  14       57.98       59.05      1.23 o 
   8   3  14        3.07        2.47      0.46 o 
   9   3  14        0.27       -0.12      0.48 o 
  10   3  14       16.37       15.85      1.03 o 
  11   3  14        1.08        1.44      0.96 o 
 -11   4  14        2.59        4.19      0.64 o 
 -10   4  14        0.03        0.22      0.47 o 
  -9   4  14        4.17        6.76      0.57 o 
  -8   4  14       27.14       24.45      0.81 o 
  -7   4  14        0.05        0.25      0.38 o 
  -6   4  14       15.84       18.59      0.64 o 
  -5   4  14      129.90      127.50      1.68 o 
  -4   4  14        0.36        0.54      0.34 o 
  -3   4  14       13.35       12.02      0.58 o 
  -2   4  14       67.38       70.12      1.13 o 
  -1   4  14       12.55       10.55      0.50 o 
   0   4  14       17.50       19.85      0.80 o 
   1   4  14       34.27       29.90      0.93 o 
   2   4  14       15.74       15.42      0.73 o 
   3   4  14       42.56       43.60      1.00 o 
   4   4  14        1.59        2.38      0.34 o 
   5   4  14        0.22        0.16      0.33 o 
   6   4  14       69.95       71.47      1.54 o 
   7   4  14        1.28        0.83      0.48 o 
   8   4  14        0.99        0.20      0.48 o 
   9   4  14       17.89       21.39      1.23 o 
  -8   5  14        0.35        0.75      0.51 o 
  -7   5  14       25.85       27.51      0.89 o 
  -6   5  14        8.18        8.59      0.56 o 
  -5   5  14        2.19        2.66      0.55 o 
  -4   5  14        5.68        5.12      0.68 o 
  -3   5  14       22.04       26.73      1.51 o 
  -2   5  14        2.46        2.34      0.75 o 
  -1   5  14       23.29       25.89      1.05 o 
   0   5  14       29.46       31.01      1.12 o 
   1   5  14        5.66        6.24      0.66 o 
   2   5  14       19.60       19.88      0.98 o 
   3   5  14       21.11       23.87      0.97 o 
   4   5  14        0.03        0.10      0.53 o 
   5   5  14        2.34        4.10      0.69 o 
   6   5  14       11.30       11.31      1.13 o 
 -14   1  15        1.28        0.27      0.52 o 
 -13   1  15        7.63        6.81      0.63 o 
 -12   1  15       35.75       38.53      1.16 o 
 -11   1  15       40.01       40.60      0.97 o 
 -10   1  15       88.33       91.68      1.23 o 
  -9   1  15        1.29        1.43      0.26 o 
  -8   1  15       19.66       17.11      0.42 o 
  -7   1  15      291.76      280.62      2.20 o 
  -6   1  15       18.01       24.34      0.40 o 
  -5   1  15      607.37      600.27      4.45 o 
  -4   1  15      669.10      684.40      5.43 o 
  -3   1  15      133.05      127.82      1.57 o 
  -2   1  15       13.04       11.53      0.41 o 
  -1   1  15        6.46        3.00      0.17 o 
   0   1  15       14.00       12.67      0.39 o 
   1   1  15      153.58      157.42      1.33 o 
   2   1  15       19.89       24.60      0.37 o 
   3   1  15       35.33       39.69      0.57 o 
   4   1  15       75.15       70.29      0.81 o 
   5   1  15      771.57      769.69      6.73 o 
   6   1  15       71.25       67.43      1.05 o 
   7   1  15       13.85       15.10      0.88 o 
   8   1  15       37.73       38.66      0.83 o 
   9   1  15       44.17       42.03      0.97 o 
  10   1  15        2.75        2.31      0.45 o 
  11   1  15        1.61        2.30      0.48 o 
  12   1  15        0.00       -0.42      0.60 o 
 -13   2  15       11.15       14.99      0.94 o 
 -12   2  15       11.64       13.05      0.81 o 
 -11   2  15        8.23        9.89      0.62 o 
 -10   2  15        0.64        0.56      0.39 o 
  -9   2  15       12.14       10.33      0.47 o 
  -8   2  15       39.72       35.20      0.70 o 
  -7   2  15       43.18       42.34      0.82 o 
  -6   2  15       57.01       58.39      0.76 o 
  -5   2  15      133.17      128.42      1.23 o 
  -4   2  15       33.62       33.48      0.51 o 
  -3   2  15       10.32        9.93      0.50 o 
  -2   2  15      628.74      617.68      4.73 o 
  -1   2  15     1071.95     1039.20      8.13 o 
   0   2  15       15.50       13.44      0.33 o 
   1   2  15        4.42        4.48      0.26 o 
   2   2  15      213.51      224.32      1.90 o 
   3   2  15      138.17      133.72      1.52 o 
   4   2  15       24.95       29.23      0.56 o 
   5   2  15       27.60       29.16      0.60 o 
   6   2  15       10.35        9.32      0.45 o 
   7   2  15       65.86       60.25      1.01 o 
   8   2  15       11.97        8.61      0.55 o 
   9   2  15        0.08        0.59      0.45 o 
  10   2  15        0.37        1.02      0.43 o 
  11   2  15        0.05        0.11      0.63 o 
 -12   3  15        0.29        0.01      0.52 o 
 -11   3  15        0.02       -0.23      0.45 o 
 -10   3  15       35.76       35.42      1.69 o 
  -9   3  15       75.04       70.62      1.37 o 
  -8   3  15        7.72        9.87      0.50 o 
  -7   3  15        4.24        1.63      0.35 o 
  -6   3  15       65.49       65.02      1.06 o 
  -5   3  15        0.01       -0.33      0.33 o 
  -4   3  15       46.57       45.30      0.83 o 
  -3   3  15        0.11       -0.27      0.27 o 
  -2   3  15      175.77      179.57      1.61 o 
  -1   3  15      200.72      211.24      1.83 o 
   0   3  15       81.13       80.63      0.97 o 
   1   3  15      400.74      385.67      3.55 o 
   2   3  15       44.09       54.14      0.81 o 
   3   3  15       11.49       10.06      0.53 o 
   4   3  15       72.05       70.53      1.06 o 
   5   3  15        0.71        0.12      0.31 o 
   6   3  15        1.37        1.90      0.40 o 
   7   3  15       16.46       16.12      0.68 o 
   8   3  15        9.16       10.76      0.72 o 
   9   3  15        0.10       -0.31      0.49 o 
  10   3  15       18.98       21.62      1.23 o 
 -10   4  15        5.89        7.03      0.61 o 
  -9   4  15        8.61        9.30      0.64 o 
  -8   4  15        1.05        0.38      0.44 o 
  -7   4  15       85.62       87.86      1.37 o 
  -6   4  15       45.83       48.60      0.96 o 
  -5   4  15       52.94       54.36      1.00 o 
  -4   4  15       20.78       24.92      0.74 o 
  -3   4  15       63.37       65.21      1.20 o 
  -2   4  15       11.35       12.36      0.57 o 
  -1   4  15        4.88        3.69      0.46 o 
   0   4  15      129.09      122.88      1.83 o 
   1   4  15       18.64       20.05      0.64 o 
   2   4  15        5.72        5.97      0.40 o 
   3   4  15        2.36        3.06      0.37 o 
   4   4  15       62.17       61.97      1.02 o 
   5   4  15        8.10        7.36      0.46 o 
   6   4  15        9.74       10.64      0.69 o 
   7   4  15        2.46        1.88      0.49 o 
   8   4  15        0.01       -0.32      0.48 o 
  -7   5  15        0.21        0.21      0.47 o 
  -6   5  15        5.05        3.49      0.54 o 
  -5   5  15       73.66       79.95      1.51 o 
  -4   5  15       37.42       37.89      1.25 o 
  -3   5  15        8.66        8.44      0.72 o 
  -2   5  15        0.87       -0.17      0.55 o 
  -1   5  15        1.42        0.94      0.56 o 
   0   5  15        0.03        0.49      0.54 o 
   1   5  15       15.84       13.46      1.25 o 
   2   5  15        2.77        3.09      0.63 o 
   3   5  15        4.03        2.80      0.58 o 
   4   5  15        0.43        0.55      0.56 o 
   5   5  15       13.21       14.47      0.97 o 
 -14   0  16        6.97        8.49      1.00 o 
 -13   0  16        6.45        7.89      0.96 o 
 -12   0  16        0.01       -0.31      0.50 o 
 -11   0  16      145.19      144.81      2.69 o 
 -10   0  16       98.21      100.63      2.04 o 
  -9   0  16      135.81      127.57      2.41 o 
  -8   0  16       13.21       14.03      0.68 o 
  -7   0  16     1115.04     1150.81     12.11 o 
  -6   0  16      368.14      351.32      4.06 o 
  -5   0  16      105.97      111.64      1.54 o 
  -4   0  16      735.62      661.39      7.24 o 
  -3   0  16      157.27      191.08      2.32 o 
  -2   0  16      295.66      310.36      3.56 o 
  -1   0  16        6.54        4.13      0.27 o 
   0   0  16        0.00       -0.19      0.19 o 
   1   0  16      344.43      341.02      3.84 o 
   2   0  16       61.87       55.24      0.92 o 
   3   0  16      704.61      681.75      6.78 o 
   4   0  16       98.80       96.88      1.42 o 
   5   0  16        1.07        0.74      0.29 o 
   6   0  16      561.99      576.39      6.98 o 
   7   0  16      199.82      196.41      3.03 o 
   8   0  16        0.65       -0.52      1.20 o 
   9   0  16       29.65       28.72      1.53 o 
  10   0  16        9.59        8.48      1.00 o 
  11   0  16        8.83        6.28      0.98 o 
  12   0  16        0.23        0.72      0.96 o 
 -13   1  16        0.52        0.56      0.52 o 
 -12   1  16       16.63       16.65      0.85 o 
 -11   1  16        1.38        0.64      0.49 o 
 -10   1  16       33.53       33.56      0.90 o 
  -9   1  16        0.62       -0.02      0.25 o 
  -8   1  16       41.03       48.34      0.65 o 
  -7   1  16      295.13      283.46      2.63 o 
  -6   1  16       68.07       73.79      1.10 o 
  -5   1  16       85.09       80.82      0.83 o 
  -4   1  16      213.93      215.41      1.91 o 
  -3   1  16      229.05      230.37      2.01 o 
  -2   1  16       57.56       53.11      0.58 o 
  -1   1  16        2.43        4.71      0.24 o 
   0   1  16      118.37      111.74      0.96 o 
   1   1  16        7.06        7.97      0.37 o 
   2   1  16       89.79       79.05      0.81 o 
   3   1  16      585.77      586.32      4.60 o 
   4   1  16        9.38        7.66      0.43 o 
   5   1  16      250.77      243.70      2.94 o 
   6   1  16      275.18      283.41      3.14 o 
   7   1  16       58.52       56.69      1.10 o 
   8   1  16       34.56       35.02      0.79 o 
   9   1  16        4.66        5.57      0.47 o 
  10   1  16       25.39       26.88      0.89 o 
  11   1  16        2.51        0.84      0.68 o 
 -13   2  16       17.42       20.26      1.53 o 
 -12   2  16       74.91       73.63      2.75 o 
 -11   2  16       29.32       32.10      0.95 o 
 -10   2  16        1.26        1.18      0.41 o 
  -9   2  16        0.61        0.41      0.37 o 
  -8   2  16      112.90      116.87      1.55 o 
  -7   2  16       10.55       10.40      0.48 o 
  -6   2  16      598.38      588.93      5.59 o 
  -5   2  16       14.59       13.14      0.41 o 
  -4   2  16       63.40       61.15      0.82 o 
  -3   2  16      304.87      293.79      2.68 o 
  -2   2  16       12.20       11.49      0.68 o 
  -1   2  16       39.29       41.18      0.81 o 
   0   2  16       61.53       69.00      0.75 o 
   1   2  16       27.15       27.09      0.48 o 
   2   2  16       77.43       73.27      0.92 o 
   3   2  16      115.73      122.58      1.30 o 
   4   2  16       49.17       47.33      0.76 o 
   5   2  16      124.38      118.02      1.45 o 
   6   2  16       47.76       46.13      0.88 o 
   7   2  16        4.98        4.01      0.38 o 
   8   2  16        2.78        3.06      0.46 o 
   9   2  16        5.18        4.69      0.53 o 
  10   2  16       13.09       11.47      0.65 o 
  11   2  16       10.85       11.76      0.92 o 
 -12   3  16        1.70        1.85      0.58 o 
 -11   3  16        1.06        1.84      0.53 o 
 -10   3  16       56.88       59.59      1.41 o 
  -9   3  16        7.23        5.82      0.53 o 
  -8   3  16       62.65       64.52      1.21 o 
  -7   3  16        0.32        0.29      0.32 o 
  -6   3  16       95.57       93.85      1.35 o 
  -5   3  16       13.37       11.47      0.55 o 
  -4   3  16      384.30      391.00      4.21 o 
  -3   3  16      115.17      113.14      1.52 o 
  -2   3  16        1.41        2.99      0.30 o 
  -1   3  16        1.03        1.39      0.28 o 
   0   3  16        0.09        0.04      0.30 o 
   1   3  16      108.39      106.47      1.39 o 
   2   3  16       33.02       30.65      0.67 o 
   3   3  16       20.16       19.70      0.57 o 
   4   3  16       41.74       38.28      0.72 o 
   5   3  16        2.29        2.87      0.37 o 
   6   3  16       36.91       32.80      0.87 o 
   7   3  16        7.57        6.59      0.53 o 
   8   3  16       44.60       44.16      1.27 o 
   9   3  16        5.26        6.04      0.71 o 
  10   3  16        0.20        0.60      0.68 o 
 -10   4  16       52.54       59.16      1.35 o 
  -9   4  16       10.45       12.60      0.72 o 
  -8   4  16       12.30       16.24      0.79 o 
  -7   4  16       20.00       23.28      0.87 o 
  -6   4  16        5.79        4.38      0.46 o 
  -5   4  16       18.89       20.33      0.72 o 
  -4   4  16        2.29        3.25      0.55 o 
  -3   4  16        0.08       -0.35      0.35 o 
  -2   4  16        5.63        5.27      0.44 o 
  -1   4  16      126.25      133.50      2.28 o 
   0   4  16       42.17       44.19      0.93 o 
   1   4  16        1.02        0.70      0.32 o 
   2   4  16        3.20        3.71      0.39 o 
   3   4  16       47.52       49.05      0.95 o 
   4   4  16        2.36        4.03      0.41 o 
   5   4  16        4.52        5.01      0.44 o 
   6   4  16       23.79       29.12      0.94 o 
   7   4  16        0.20        0.34      0.48 o 
   8   4  16        6.01        5.67      0.67 o 
  -7   5  16        2.29        2.71      0.93 o 
  -6   5  16        8.07        9.32      0.66 o 
  -5   5  16       75.01       92.46      1.90 o 
  -4   5  16        0.72        1.05      0.59 o 
  -3   5  16        0.97        0.80      0.57 o 
  -2   5  16        8.08        5.82      0.72 o 
  -1   5  16        0.25        0.51      0.51 o 
   0   5  16        9.85        9.57      0.77 o 
   1   5  16        2.59        3.22      0.80 o 
   2   5  16       25.29       27.06      1.48 o 
   3   5  16        2.45        3.84      0.60 o 
   4   5  16        0.08       -0.55      0.55 o 
   5   5  16       11.43        9.52      0.92 o 
 -13   1  17       43.22       46.16      1.33 o 
 -12   1  17       14.05       16.72      0.89 o 
 -11   1  17        7.96        7.82      0.64 o 
 -10   1  17       46.49       52.23      1.20 o 
  -9   1  17      116.75      129.18      1.52 o 
  -8   1  17      295.48      288.44      2.90 o 
  -7   1  17       23.41       25.38      0.58 o 
  -6   1  17      262.82      246.27      2.07 o 
  -5   1  17       38.15       37.78      0.58 o 
  -4   1  17       26.70       28.34      0.49 o 
  -3   1  17       95.59       85.99      0.89 o 
  -2   1  17        9.61        8.51      0.27 o 
  -1   1  17      151.36      153.82      1.35 o 
   0   1  17       33.73       29.63      0.54 o 
   1   1  17        0.02       -0.27      0.27 o 
   2   1  17        9.83        7.66      0.41 o 
   3   1  17      117.90      113.97      1.26 o 
   4   1  17      119.72      114.39      1.22 o 
   5   1  17       68.17       65.30      1.03 o 
   6   1  17       35.24       33.25      0.87 o 
   7   1  17        4.14        3.68      0.43 o 
   8   1  17       26.06       26.14      0.72 o 
   9   1  17       23.12       20.93      0.82 o 
  10   1  17       20.46       21.46      0.86 o 
  11   1  17       28.51       33.08      1.35 o 
 -12   2  17        2.39        3.98      0.60 o 
 -11   2  17        2.02        1.37      0.54 o 
 -10   2  17       17.31       20.20      0.81 o 
  -9   2  17       15.12       16.15      0.67 o 
  -8   2  17       71.04       67.04      1.18 o 
  -7   2  17       22.84       25.11      0.71 o 
  -6   2  17      129.93      136.10      1.85 o 
  -5   2  17       53.11       52.41      0.84 o 
  -4   2  17       33.95       33.28      0.61 o 
  -3   2  17        3.85        5.68      0.33 o 
  -2   2  17       60.28       56.68      0.83 o 
  -1   2  17        1.29        1.45      0.20 o 
   0   2  17       24.60       21.55      0.45 o 
   1   2  17      166.74      172.48      1.82 o 
   2   2  17       72.01       69.50      0.84 o 
   3   2  17        0.29        0.47      0.25 o 
   4   2  17       16.90       14.42      0.50 o 
   5   2  17       32.42       30.45      0.64 o 
   6   2  17        3.94        5.47      0.40 o 
   7   2  17        3.59        2.67      0.44 o 
   8   2  17        1.40        0.87      0.43 o 
   9   2  17        0.01        0.49      0.46 o 
  10   2  17        0.00        0.21      0.51 o 
 -11   3  17       11.46       14.10      1.07 o 
 -10   3  17       23.17       32.96      1.04 o 
  -9   3  17       14.19       13.73      0.73 o 
  -8   3  17       26.73       24.70      0.79 o 
  -7   3  17        1.72        1.23      0.38 o 
  -6   3  17        0.00        0.09      0.34 o 
  -5   3  17        0.13        0.03      0.33 o 
  -4   3  17       18.40       19.71      0.94 o 
  -3   3  17        0.08       -0.50      0.50 o 
  -2   3  17      406.65      404.15      4.03 o 
  -1   3  17        2.82        1.82      0.36 o 
   0   3  17       73.05       71.66      1.10 o 
   1   3  17      253.11      243.90      2.69 o 
   2   3  17        6.07        5.02      0.36 o 
   3   3  17       56.93       52.41      0.89 o 
   4   3  17        0.21        0.76      0.32 o 
   5   3  17       15.90       13.25      0.53 o 
   6   3  17       13.39       12.43      0.58 o 
   7   3  17        1.23        1.40      0.44 o 
   8   3  17       19.53       18.60      0.84 o 
   9   3  17        8.00        8.49      0.85 o 
  -9   4  17       12.12       13.70      0.77 o 
  -8   4  17       22.41       26.42      0.94 o 
  -7   4  17       54.75       64.28      1.26 o 
  -6   4  17       18.87       18.50      0.75 o 
  -5   4  17        0.17        0.35      0.40 o 
  -4   4  17       30.70       31.45      0.85 o 
  -3   4  17        7.75        5.69      0.48 o 
  -2   4  17      105.47      102.76      1.66 o 
  -1   4  17        4.54        4.14      0.42 o 
   0   4  17        3.17        2.18      0.37 o 
   1   4  17        3.86        2.76      0.40 o 
   2   4  17        5.67        5.43      0.45 o 
   3   4  17       54.39       48.96      0.96 o 
   4   4  17       66.21       61.41      1.06 o 
   5   4  17        2.26        3.22      0.56 o 
   6   4  17       19.92       22.62      0.96 o 
   7   4  17        0.85        0.11      0.58 o 
  -6   5  17        0.07        0.87      0.66 o 
  -5   5  17        3.53        6.75      0.61 o 
  -4   5  17        9.41        8.21      0.60 o 
  -3   5  17       19.24       19.47      1.02 o 
  -2   5  17        0.21        0.53      0.61 o 
  -1   5  17        0.51        0.44      0.56 o 
   0   5  17        2.43        1.44      0.56 o 
   1   5  17       13.27       11.00      0.86 o 
   2   5  17        6.66        7.23      0.90 o 
   3   5  17       28.17       30.49      1.12 o 
   4   5  17        8.64        8.40      0.82 o 
 -13   0  18        2.22        1.94      0.84 o 
 -12   0  18       23.26       27.07      1.09 o 
 -11   0  18       92.11      102.76      2.67 o 
 -10   0  18       63.74       60.29      1.54 o 
  -9   0  18       47.20       40.99      1.23 o 
  -8   0  18      598.67      593.58      8.88 o 
  -7   0  18      140.78      138.93      2.28 o 
  -6   0  18       13.83       13.10      0.66 o 
  -5   0  18       17.54       21.40      0.62 o 
  -4   0  18       32.74       28.75      0.68 o 
  -3   0  18        2.74        3.30      0.29 o 
  -2   0  18       69.97       64.49      1.02 o 
  -1   0  18        0.90        0.65      0.24 o 
   0   0  18      220.96      207.51      2.17 o 
   1   0  18        0.03        1.22      0.39 o 
   2   0  18      463.12      418.03      4.69 o 
   3   0  18       22.84       24.29      0.80 o 
   4   0  18      929.18      965.57     10.42 o 
   5   0  18       12.08        7.63      0.45 o 
   6   0  18       63.37       68.23      1.45 o 
   7   0  18       82.22       79.97      3.25 o 
   8   0  18      113.64      111.46      3.04 o 
   9   0  18       22.61       23.03      1.47 o 
  10   0  18        0.17       -0.41      0.80 o 
  11   0  18       17.88       20.71      1.93 o 
 -13   1  18       12.06       14.27      0.88 o 
 -12   1  18        0.37        0.31      0.52 o 
 -11   1  18        9.03        9.23      0.67 o 
 -10   1  18      146.75      142.60      2.19 o 
  -9   1  18        0.05        0.28      0.34 o 
  -8   1  18        9.40       10.00      0.44 o 
  -7   1  18       26.13       24.16      0.56 o 
  -6   1  18        9.61        6.89      0.42 o 
  -5   1  18      149.65      140.16      1.38 o 
  -4   1  18      224.46      210.94      1.91 o 
  -3   1  18        0.24        0.68      0.19 o 
  -2   1  18       58.93       55.09      0.66 o 
  -1   1  18       69.38       80.76      0.90 o 
   0   1  18        4.51        5.49      0.24 o 
   1   1  18       11.12        8.43      0.41 o 
   2   1  18       76.93       77.19      0.85 o 
   3   1  18       11.93        8.96      0.37 o 
   4   1  18        1.56        1.80      0.38 o 
   5   1  18       45.80       47.68      0.87 o 
   6   1  18        2.52        1.90      0.41 o 
   7   1  18        1.47        0.74      0.39 o 
   8   1  18        0.34        0.02      0.33 o 
   9   1  18        2.77        1.44      0.43 o 
  10   1  18        6.33        5.32      0.71 o 
 -12   2  18       24.23       29.29      1.15 o 
 -11   2  18       14.91       16.26      0.87 o 
 -10   2  18        6.43        4.83      0.59 o 
  -9   2  18       24.43       23.62      0.77 o 
  -8   2  18        2.90        3.28      0.47 o 
  -7   2  18        0.18       -0.33      0.33 o 
  -6   2  18       50.01       48.44      0.91 o 
  -5   2  18       19.20       16.92      0.59 o 
  -4   2  18       50.85       49.25      0.89 o 
  -3   2  18       32.61       33.23      0.73 o 
  -2   2  18      289.63      267.90      2.94 o 
  -1   2  18        3.35        4.45      0.41 o 
   0   2  18       36.22       34.12      0.60 o 
   1   2  18      364.15      359.17      3.32 o 
   2   2  18       61.85       61.93      0.87 o 
   3   2  18      381.46      367.43      3.42 o 
   4   2  18        0.38       -0.25      0.25 o 
   5   2  18       59.83       59.66      0.91 o 
   6   2  18        1.57        1.24      0.40 o 
   7   2  18       91.75       85.68      1.50 o 
   8   2  18        8.41       10.70      0.61 o 
   9   2  18       31.70       33.42      1.15 o 
  10   2  18        1.29        0.57      0.53 o 
 -11   3  18       39.74       43.17      1.20 o 
 -10   3  18       11.03       11.91      0.71 o 
  -9   3  18        2.19        2.34      0.46 o 
  -8   3  18        0.98        0.68      0.40 o 
  -7   3  18        0.20       -0.36      0.36 o 
  -6   3  18        1.61        1.19      0.40 o 
  -5   3  18        8.82        7.26      0.53 o 
  -4   3  18       26.11       23.31      0.74 o 
  -3   3  18       50.24       46.53      0.99 o 
  -2   3  18       24.10       28.30      0.82 o 
  -1   3  18       34.27       37.45      1.03 o 
   0   3  18       42.54       43.86      0.94 o 
   1   3  18      135.88      131.28      1.84 o 
   2   3  18       44.71       42.22      0.88 o 
   3   3  18        7.39        8.68      0.59 o 
   4   3  18        5.76        6.85      0.44 o 
   5   3  18        0.47        0.17      0.35 o 
   6   3  18        0.03        0.04      0.37 o 
   7   3  18        0.35        0.23      0.43 o 
   8   3  18        0.98        2.43      0.62 o 
   9   3  18       19.58       23.36      1.81 o 
  -9   4  18       25.23       27.81      1.00 o 
  -8   4  18        4.67        4.80      0.68 o 
  -7   4  18        0.01        0.20      0.47 o 
  -6   4  18        5.33        5.56      0.52 o 
  -5   4  18        3.17        3.23      0.46 o 
  -4   4  18       42.45       41.58      0.97 o 
  -3   4  18        0.53        0.72      0.41 o 
  -2   4  18        0.00        1.28      0.41 o 
  -1   4  18        1.72        1.06      0.37 o 
   0   4  18        0.61        0.87      0.36 o 
   1   4  18        0.02       -0.36      0.36 o 
   2   4  18       47.40       41.94      0.96 o 
   3   4  18        6.12        4.44      0.45 o 
   4   4  18        0.16        0.39      0.41 o 
   5   4  18       11.83       13.01      0.65 o 
   6   4  18        9.55        6.51      0.66 o 
  -5   5  18        5.50        3.85      1.81 o 
  -4   5  18        0.76        1.45      0.51 o 
  -3   5  18        3.00        4.20      0.72 o 
  -2   5  18        0.31        0.34      0.62 o 
  -1   5  18        5.99        4.85      0.71 o 
   0   5  18        9.29       11.40      0.82 o 
   1   5  18        5.99        7.07      0.87 o 
   2   5  18        2.29        2.76      0.69 o 
   3   5  18       16.73       17.34      2.29 o 
 -12   1  19        0.35        0.65      0.53 o 
 -11   1  19        6.89        8.58      0.66 o 
 -10   1  19       17.55       16.97      0.77 o 
  -9   1  19       37.03       38.20      1.01 o 
  -8   1  19        1.29        1.45      0.34 o 
  -7   1  19       15.24       17.03      0.58 o 
  -6   1  19       32.00       31.05      0.60 o 
  -5   1  19       44.44       38.85      0.66 o 
  -4   1  19      113.38      104.18      1.14 o 
  -3   1  19        4.34        4.27      0.28 o 
  -2   1  19       79.47       79.68      0.97 o 
  -1   1  19      115.20       95.57      1.19 o 
   0   1  19      349.34      340.97      2.64 o 
   1   1  19      129.68      126.19      1.21 o 
   2   1  19      198.71      213.38      1.97 o 
   3   1  19        2.82        2.14      0.31 o 
   4   1  19       73.13       78.78      1.06 o 
   5   1  19      268.86      261.37      2.96 o 
   6   1  19      102.20      102.25      1.47 o 
   7   1  19        5.51        4.21      0.45 o 
   8   1  19       11.49       10.70      0.62 o 
   9   1  19        2.40        2.53      0.53 o 
  10   1  19        2.05        1.97      0.66 o 
 -12   2  19        5.98        5.58      0.68 o 
 -11   2  19        4.70        6.82      0.66 o 
 -10   2  19        0.94        1.30      0.50 o 
  -9   2  19        4.48        4.70      0.58 o 
  -8   2  19        0.66        0.50      0.38 o 
  -7   2  19       40.68       37.16      0.88 o 
  -6   2  19        5.18        2.96      0.37 o 
  -5   2  19      158.92      153.36      1.92 o 
  -4   2  19        0.12       -0.27      0.31 o 
  -3   2  19       13.58       12.22      0.52 o 
  -2   2  19       26.08       25.35      1.32 o 
  -1   2  19      286.73      292.92      3.14 o 
   0   2  19       27.95       25.39      0.57 o 
   1   2  19       34.31       30.36      0.71 o 
   2   2  19        4.80        3.66      0.32 o 
   3   2  19       26.71       30.37      0.63 o 
   4   2  19        0.71        0.63      0.32 o 
   5   2  19        7.27        5.72      0.42 o 
   6   2  19        1.75        0.96      0.43 o 
   7   2  19       12.11       13.25      0.69 o 
   8   2  19       36.62       33.71      0.96 o 
   9   2  19        0.97        0.97      0.58 o 
 -10   3  19        0.01        0.25      0.50 o 
  -9   3  19       15.62       15.20      0.72 o 
  -8   3  19        0.12       -0.37      0.39 o 
  -7   3  19        0.04       -0.39      0.39 o 
  -6   3  19       10.14        8.75      0.60 o 
  -5   3  19       14.05       12.93      0.61 o 
  -4   3  19        0.33        0.38      0.37 o 
  -3   3  19        4.57        4.43      0.50 o 
  -2   3  19       24.50       24.47      0.83 o 
  -1   3  19       39.24       37.95      1.10 o 
   0   3  19      170.25      166.66      2.20 o 
   1   3  19       46.58       51.11      1.05 o 
   2   3  19       11.40       11.19      0.62 o 
   3   3  19       89.43       88.69      1.35 o 
   4   3  19        0.28        0.55      0.34 o 
   5   3  19       23.32       21.59      0.69 o 
   6   3  19        4.64        6.21      0.53 o 
   7   3  19        1.92        2.04      0.50 o 
   8   3  19        7.49        9.19      0.80 o 
  -8   4  19        2.76        3.05      0.56 o 
  -7   4  19        0.95        0.83      0.49 o 
  -6   4  19       61.14       67.07      1.31 o 
  -5   4  19        0.00        0.31      0.42 o 
  -4   4  19       25.72       24.84      1.02 o 
  -3   4  19       21.08       21.13      0.78 o 
  -2   4  19       98.76      106.00      1.77 o 
  -1   4  19       10.94       11.24      0.59 o 
   0   4  19       35.33       37.59      0.92 o 
   1   4  19       10.70        8.55      0.51 o 
   2   4  19        0.08       -0.33      0.44 o 
   3   4  19        4.10        4.21      0.51 o 
   4   4  19        1.59        2.94      0.46 o 
   5   4  19        8.39        9.60      0.64 o 
   6   4  19       25.05       32.66      1.65 o 
  -3   5  19        2.73        2.09      0.69 o 
  -2   5  19        2.76        1.04      0.68 o 
  -1   5  19        1.64        1.90      0.69 o 
   0   5  19        6.70        6.04      0.83 o 
   1   5  19       14.65       15.41      1.62 o 
 -12   0  20        1.76        1.33      0.73 o 
 -11   0  20       10.10        8.02      0.66 o 
 -10   0  20       88.63       94.15      1.99 o 
  -9   0  20       12.84       13.18      0.82 o 
  -8   0  20       15.41       11.16      1.09 o 
  -7   0  20       62.16       62.45      1.51 o 
  -6   0  20      503.01      472.61      7.17 o 
  -5   0  20       47.49       44.64      0.90 o 
  -4   0  20       70.75       66.92      1.12 o 
  -3   0  20      328.04      316.27      3.71 o 
  -2   0  20       91.54       75.67      1.09 o 
  -1   0  20      139.35      133.27      1.66 o 
   0   0  20        2.93        4.30      0.56 o 
   1   0  20        8.77       11.69      0.74 o 
   2   0  20      636.62      647.86      6.59 o 
   3   0  20      276.63      279.87      3.11 o 
   4   0  20      419.66      426.72      5.23 o 
   5   0  20       12.13       12.15      1.20 o 
   6   0  20       61.84       59.61      2.08 o 
   7   0  20        0.06       -0.53      0.78 o 
   8   0  20       15.09       10.99      1.11 o 
   9   0  20       22.45       28.30      1.69 o 
  10   0  20       57.47       68.29      3.13 o 
 -12   1  20        4.75        5.57      0.64 o 
 -11   1  20       28.02       27.25      1.06 o 
 -10   1  20        0.09        0.01      0.47 o 
  -9   1  20        0.11        0.28      0.44 o 
  -8   1  20        9.80        9.22      0.47 o 
  -7   1  20      107.56      111.57      1.49 o 
  -6   1  20        0.57        0.90      0.31 o 
  -5   1  20        0.02       -0.13      0.28 o 
  -4   1  20       31.35       28.77      0.62 o 
  -3   1  20        3.91        4.87      0.34 o 
  -2   1  20        0.84        0.16      0.28 o 
  -1   1  20       18.58       18.10      0.67 o 
   0   1  20      177.06      185.57      1.71 o 
   1   1  20        0.27        1.12      0.26 o 
   2   1  20       60.99       67.07      0.88 o 
   3   1  20        0.03       -0.29      0.29 o 
   4   1  20        2.77        1.65      0.32 o 
   5   1  20       52.87       51.90      0.94 o 
   6   1  20       68.29       71.34      1.19 o 
   7   1  20       23.10       24.33      0.81 o 
   8   1  20        5.55        5.25      0.44 o 
   9   1  20        2.88        2.57      0.66 o 
 -11   2  20       71.89       79.77      1.91 o 
 -10   2  20        0.16        0.22      0.50 o 
  -9   2  20        1.91        1.27      0.52 o 
  -8   2  20        7.83        7.66      0.54 o 
  -7   2  20       14.00       15.51      0.60 o 
  -6   2  20        3.33        3.62      0.41 o 
  -5   2  20      146.21      146.05      2.19 o 
  -4   2  20       64.21       61.14      1.06 o 
  -3   2  20       28.29       24.18      0.70 o 
  -2   2  20      318.91      325.50      3.54 o 
  -1   2  20      108.74      110.07      2.58 o 
   0   2  20       24.77       22.22      0.62 o 
   1   2  20      148.96      140.25      1.68 o 
   2   2  20        0.84        1.00      0.33 o 
   3   2  20       71.51       64.91      1.03 o 
   4   2  20        2.60        3.84      0.38 o 
   5   2  20        0.02       -0.30      0.35 o 
   6   2  20        0.78        0.26      0.41 o 
   7   2  20        5.47        5.28      0.52 o 
   8   2  20        0.18       -0.12      0.52 o 
   9   2  20        6.84        5.86      0.74 o 
 -10   3  20       35.54       40.74      1.15 o 
  -9   3  20       13.09       13.46      0.77 o 
  -8   3  20       15.39       17.80      0.77 o 
  -7   3  20        0.97        0.64      0.42 o 
  -6   3  20        5.07        4.77      0.48 o 
  -5   3  20       24.02       24.73      0.79 o 
  -4   3  20       97.02       99.58      1.58 o 
  -3   3  20      122.13      119.65      1.81 o 
  -2   3  20        9.06        9.13      0.77 o 
  -1   3  20        6.44        6.19      0.47 o 
   0   3  20        0.78        1.28      0.39 o 
   1   3  20        1.26        0.13      0.37 o 
   2   3  20       35.61       36.10      0.85 o 
   3   3  20        5.02        5.16      0.44 o 
   4   3  20       11.68        9.86      0.50 o 
   5   3  20        0.29        0.11      0.37 o 
   6   3  20        2.56        1.29      0.44 o 
   7   3  20        0.18       -0.22      0.57 o 
  -7   4  20        0.31        1.44      0.53 o 
  -6   4  20        8.17       11.83      0.75 o 
  -5   4  20        0.54        1.07      0.51 o 
  -4   4  20        0.10        1.10      0.50 o 
  -3   4  20        5.80        7.99      0.55 o 
  -2   4  20       16.85       15.69      0.76 o 
  -1   4  20        2.10        1.72      0.47 o 
   0   4  20        8.64        9.59      0.73 o 
   1   4  20        0.05        0.48      0.44 o 
   2   4  20        4.08        4.48      0.52 o 
   3   4  20        0.22        0.00      0.44 o 
   4   4  20       30.10       31.30      0.95 o 
   5   4  20        0.52       -0.12      0.56 o 
 -11   1  21        5.32        4.33      0.60 o 
 -10   1  21        5.62        4.91      0.59 o 
  -9   1  21       23.95       27.60      0.90 o 
  -8   1  21       11.65       10.51      0.61 o 
  -7   1  21       16.92       17.53      0.63 o 
  -6   1  21       72.48       65.71      1.05 o 
  -5   1  21       53.84       49.04      0.87 o 
  -4   1  21       35.76       31.41      0.68 o 
  -3   1  21       88.17       83.67      1.13 o 
  -2   1  21       23.02       24.77      0.62 o 
  -1   1  21      106.68      108.46      1.27 o 
   0   1  21      157.86      171.49      1.90 o 
   1   1  21       54.53       48.37      0.82 o 
   2   1  21       60.76       54.39      0.79 o 
   3   1  21        4.92        4.02      0.35 o 
   4   1  21        0.00       -0.30      0.30 o 
   5   1  21        3.37        3.54      0.40 o 
   6   1  21       11.83       11.24      0.59 o 
   7   1  21       11.44       13.27      0.63 o 
   8   1  21       16.21       19.05      0.80 o 
   9   1  21        0.27        0.01      0.91 o 
 -11   2  21        0.59        1.81      1.57 o 
 -10   2  21        0.02       -0.35      0.51 o 
  -9   2  21        2.74        2.42      0.53 o 
  -8   2  21        3.90        3.65      0.56 o 
  -7   2  21       23.72       23.74      0.78 o 
  -6   2  21       23.28       26.97      0.79 o 
  -5   2  21        6.47        5.17      0.45 o 
  -4   2  21       19.71       21.00      0.69 o 
  -3   2  21       27.97       25.85      0.74 o 
  -2   2  21      119.29      130.43      2.61 o 
  -1   2  21        4.36        4.17      0.48 o 
   0   2  21        4.53        4.11      0.45 o 
   1   2  21       60.43       61.96      1.07 o 
   2   2  21        0.68        0.53      0.33 o 
   3   2  21        5.02        4.27      0.39 o 
   4   2  21       55.62       58.92      0.96 o 
   5   2  21       25.14       25.99      0.70 o 
   6   2  21        0.46        0.11      0.43 o 
   7   2  21       17.08       17.38      0.84 o 
   8   2  21        0.96        0.60      0.58 o 
  -9   3  21        1.15        1.79      0.53 o 
  -8   3  21       20.00       21.08      0.80 o 
  -7   3  21        0.15       -0.15      0.42 o 
  -6   3  21       23.83       25.03      0.84 o 
  -5   3  21       70.06       73.66      1.39 o 
  -4   3  21        8.62        8.99      0.55 o 
  -3   3  21       13.14       13.99      0.66 o 
  -2   3  21        7.27        7.98      0.53 o 
  -1   3  21        0.27       -0.05      0.39 o 
   0   3  21        1.54        1.78      0.44 o 
   1   3  21        4.72        5.08      0.49 o 
   2   3  21        0.20        1.77      0.41 o 
   3   3  21       12.81       13.73      0.62 o 
   4   3  21        6.52        6.45      0.47 o 
   5   3  21        0.43        0.26      0.42 o 
   6   3  21        2.56        2.06      0.56 o 
  -6   4  21       34.94       36.56      1.12 o 
  -5   4  21       29.49       28.68      1.00 o 
  -4   4  21        8.16        6.48      0.70 o 
  -3   4  21        0.98        0.30      0.50 o 
  -2   4  21       10.92       12.57      0.77 o 
  -1   4  21        1.41        1.01      0.49 o 
   0   4  21        8.00        7.66      0.63 o 
   1   4  21        6.81        6.30      0.61 o 
   2   4  21        0.17       -0.45      0.45 o 
   3   4  21        0.06        0.00      0.48 o 
   4   4  21        0.57        0.73      0.70 o 
 -11   0  22       35.47       44.21      1.78 o 
 -10   0  22        0.57        1.05      0.50 o 
  -9   0  22       37.39       32.61      1.13 o 
  -8   0  22        0.88        1.17      0.47 o 
  -7   0  22        5.31        2.72      0.53 o 
  -6   0  22        9.68        8.77      0.65 o 
  -5   0  22      209.05      215.23      3.63 o 
  -4   0  22      201.32      203.82      3.43 o 
  -3   0  22        7.86        5.98      0.50 o 
  -2   0  22        0.35        0.27      0.35 o 
  -1   0  22       12.16        6.27      0.90 o 
   0   0  22       37.73       30.03      0.85 o 
   1   0  22        9.38        6.41      0.76 o 
   2   0  22       37.48       24.90      0.95 o 
   3   0  22       12.25       11.03      0.68 o 
   4   0  22        5.35        3.51      0.82 o 
   5   0  22       38.54       39.05      1.73 o 
   6   0  22       15.83       19.06      1.38 o 
   7   0  22       22.52       22.75      1.81 o 
   8   0  22        1.18       -0.60      0.80 o 
 -11   1  22        2.12        2.67      0.56 o 
 -10   1  22       15.53       20.78      0.97 o 
  -9   1  22       54.81       53.52      1.23 o 
  -8   1  22        6.90        4.33      0.53 o 
  -7   1  22      148.87      144.60      1.94 o 
  -6   1  22        1.89        1.56      0.36 o 
  -5   1  22       28.04       27.15      0.64 o 
  -4   1  22        0.77        0.37      0.29 o 
  -3   1  22       12.85       17.28      0.57 o 
  -2   1  22        6.81        6.68      0.49 o 
  -1   1  22      155.45      144.22      1.59 o 
   0   1  22      112.18      119.62      1.58 o 
   1   1  22       40.65       37.30      0.80 o 
   2   1  22       10.55       12.57      0.54 o 
   3   1  22      111.24      115.19      1.50 o 
   4   1  22       20.22       17.74      0.63 o 
   5   1  22        0.39       -0.23      0.38 o 
   6   1  22       14.00       16.34      0.72 o 
   7   1  22        3.24        3.26      0.40 o 
   8   1  22        0.16        0.44      0.59 o 
 -10   2  22        1.12        1.16      0.54 o 
  -9   2  22       11.46       12.35      0.78 o 
  -8   2  22       21.50       19.05      0.86 o 
  -7   2  22       25.02       25.95      0.86 o 
  -6   2  22        1.05        0.79      0.40 o 
  -5   2  22        1.54        0.95      0.39 o 
  -4   2  22        2.87        2.44      0.41 o 
  -3   2  22        0.58        0.54      0.39 o 
  -2   2  22       17.36       18.00      0.76 o 
  -1   2  22        0.92        0.62      0.41 o 
   0   2  22        0.01       -0.18      0.37 o 
   1   2  22       20.28       21.78      0.76 o 
   2   2  22        2.44        1.86      0.43 o 
   3   2  22        0.72        0.55      0.42 o 
   4   2  22       17.34       18.81      0.72 o 
   5   2  22        1.28        1.25      0.43 o 
   6   2  22        8.56        8.71      0.68 o 
   7   2  22        0.49        0.90      0.62 o 
  -8   3  22       29.43       32.10      1.03 o 
  -7   3  22        0.27        0.13      0.45 o 
  -6   3  22        2.99        3.37      0.50 o 
  -5   3  22        0.22        1.27      0.43 o 
  -4   3  22        5.33        5.93      0.52 o 
  -3   3  22        1.42        0.97      0.41 o 
  -2   3  22        7.71        8.24      0.53 o 
  -1   3  22       17.23       16.69      0.75 o 
   0   3  22        3.66        2.53      0.46 o 
   1   3  22        0.04        0.31      0.43 o 
   2   3  22       61.10       60.93      1.32 o 
   3   3  22        1.50        1.43      0.48 o 
   4   3  22        0.37       -0.22      0.45 o 
   5   3  22       16.99       18.41      0.90 o 
  -5   4  22        3.94        5.33      0.88 o 
  -4   4  22        1.64        1.55      0.53 o 
  -3   4  22        1.25        1.40      0.51 o 
  -2   4  22       10.39       10.61      0.66 o 
  -1   4  22       24.99       30.11      1.07 o 
   0   4  22        3.66        4.42      0.60 o 
   1   4  22        2.18        1.86      0.54 o 
   2   4  22        0.28        0.09      0.53 o 
 -10   1  23        0.11        0.26      0.50 o 
  -9   1  23        1.95        1.25      0.52 o 
  -8   1  23        4.69        4.06      0.56 o 
  -7   1  23       26.47       26.68      1.27 o 
  -6   1  23       11.56       10.47      0.85 o 
  -5   1  23       30.15       30.25      0.80 o 
  -4   1  23        7.72        7.84      0.48 o 
  -3   1  23       15.10       11.42      0.51 o 
  -2   1  23        1.31        0.67      0.33 o 
  -1   1  23        0.93        1.02      0.35 o 
   0   1  23       63.47       59.49      1.03 o 
   1   1  23       80.09       78.71      1.16 o 
   2   1  23        1.50        0.41      0.33 o 
   3   1  23       11.82       14.38      0.63 o 
   4   1  23        0.33        1.15      0.41 o 
   5   1  23       19.51       18.83      0.80 o 
   6   1  23        1.05        1.55      0.46 o 
   7   1  23       31.21       36.99      1.65 o 
  -9   2  23       32.05       33.52      1.04 o 
  -8   2  23        0.03        0.20      0.46 o 
  -7   2  23       10.41       10.12      0.64 o 
  -6   2  23        0.86        0.75      0.43 o 
  -5   2  23        4.06        2.64      0.45 o 
  -4   2  23        1.41        0.78      0.39 o 
  -3   2  23        4.01        4.18      0.45 o 
  -2   2  23        0.04        0.35      0.40 o 
  -1   2  23       16.10       16.48      0.83 o 
   0   2  23        0.66        1.21      0.40 o 
   1   2  23        0.28        1.67      0.43 o 
   2   2  23        2.41        1.72      0.44 o 
   3   2  23       15.50       16.76      0.69 o 
   4   2  23       32.51       30.83      0.89 o 
   5   2  23       18.84       22.73      0.92 o 
   6   2  23        1.52       -0.02      0.57 o 
  -7   3  23       18.68       20.99      0.91 o 
  -6   3  23        2.91        3.40      0.52 o 
  -5   3  23        3.04        2.83      0.47 o 
  -4   3  23        7.87        6.28      0.53 o 
  -3   3  23       11.56       11.08      0.72 o 
  -2   3  23       13.26       12.97      0.65 o 
  -1   3  23        2.06        1.50      0.45 o 
   0   3  23        0.14       -0.12      0.51 o 
   1   3  23        9.59        8.60      0.63 o 
   2   3  23        1.62        2.21      0.48 o 
   3   3  23        2.68        2.00      0.50 o 
   4   3  23        0.75       -0.23      0.52 o 
   5   3  23        7.04        7.34      1.81 o 
  -3   4  23       22.81       28.90      2.89 o 
  -2   4  23        0.57        0.85      0.67 o 
  -1   4  23        1.68        1.41      0.73 o 
   0   4  23        0.57        0.74      1.32 o 
 -10   0  24       16.14       17.10      2.05 o 
  -9   0  24        9.36        7.66      0.89 o 
  -8   0  24        3.61        2.86      0.59 o 
  -7   0  24        2.90        2.28      0.50 o 
  -6   0  24        3.16        5.36      0.62 o 
  -5   0  24        8.28        7.89      0.65 o 
  -4   0  24      176.70      177.24      3.41 o 
  -3   0  24        1.62        0.92      0.47 o 
  -2   0  24      247.78      250.70      3.65 o 
  -1   0  24       19.98       11.60      0.89 o 
   0   0  24       48.87       48.19      1.13 o 
   1   0  24       65.51       66.61      5.48 o 
   2   0  24       13.91       15.37      1.01 o 
   3   0  24        0.09        0.04      0.73 o 
   4   0  24        4.83        2.29      0.75 o 
   5   0  24       19.35       22.81      2.05 o 
   6   0  24        0.19        0.32      0.82 o 
   7   0  24       51.10       54.20      2.77 o 
  -9   1  24        0.46        0.83      0.49 o 
  -8   1  24        1.51        1.62      0.54 o 
  -7   1  24        9.99        8.27      0.64 o 
  -6   1  24        0.74        0.71      0.45 o 
  -5   1  24       20.49       23.22      0.75 o 
  -4   1  24       25.53       22.71      0.93 o 
  -3   1  24        4.21        3.48      0.42 o 
  -2   1  24       89.01       86.87      1.36 o 
  -1   1  24       14.09       14.36      0.78 o 
   0   1  24       14.26       17.53      0.88 o 
   1   1  24        0.21        0.21      0.34 o 
   2   1  24       30.60       27.66      0.76 o 
   3   1  24        0.32        0.13      0.37 o 
   4   1  24       22.25       22.99      0.82 o 
   5   1  24        5.47        6.66      0.63 o 
   6   1  24        0.00       -0.58      0.58 o 
  -8   2  24       20.95       21.68      0.99 o 
  -7   2  24       14.64       15.08      0.78 o 
  -6   2  24        2.31        1.75      0.47 o 
  -5   2  24        1.69        2.83      0.50 o 
  -4   2  24        0.04       -0.19      0.40 o 
  -3   2  24       29.21       27.68      0.86 o 
  -2   2  24       30.15       33.21      1.16 o 
  -1   2  24       34.37       34.90      1.04 o 
   0   2  24        4.28        3.92      0.63 o 
   1   2  24      137.59      148.33      2.99 o 
   2   2  24       24.52       26.20      0.93 o 
   3   2  24       11.46       12.60      0.69 o 
   4   2  24        9.59       16.00      0.92 o 
   5   2  24        8.99       11.84      1.00 o 
  -6   3  24        4.73        5.36      0.59 o 
  -5   3  24       14.98       17.52      0.87 o 
  -4   3  24        1.02        0.84      0.45 o 
  -3   3  24        0.40        1.06      0.46 o 
  -2   3  24        0.46        0.20      0.45 o 
  -1   3  24        3.18        2.85      0.53 o 
   0   3  24       14.12       17.20      0.83 o 
   1   3  24        0.79        0.45      0.48 o 
   2   3  24       12.31       12.24      0.90 o 
   3   3  24       30.41       33.20      1.16 o 
  -8   1  25        3.84        5.55      0.80 o 
  -7   1  25       26.81       28.46      1.07 o 
  -6   1  25       58.10       59.95      1.33 o 
  -5   1  25        8.30        6.93      0.50 o 
  -4   1  25        2.58        4.95      0.44 o 
  -3   1  25        7.42        4.81      0.44 o 
  -2   1  25       51.45       53.90      1.07 o 
  -1   1  25        6.07        7.40      0.48 o 
   0   1  25       18.57       18.51      0.77 o 
   1   1  25        0.50        0.30      0.35 o 
   2   1  25        0.47        1.59      0.41 o 
   3   1  25        0.18       -0.37      0.37 o 
   4   1  25        0.09        0.02      0.39 o 
   5   1  25       29.39       34.20      1.35 o 
  -7   2  25        1.77        1.68      0.54 o 
  -6   2  25        0.00        0.14      0.52 o 
  -5   2  25        1.65        0.96      0.54 o 
  -4   2  25       49.27       48.59      1.32 o 
  -3   2  25        4.94        3.26      0.58 o 
  -2   2  25        3.06        2.96      0.60 o 
  -1   2  25       25.89       29.04      1.16 o 
   0   2  25       35.48       39.10      1.08 o 
   1   2  25        5.29        6.27      0.64 o 
   2   2  25        0.04        0.62      0.63 o 
   3   2  25        3.86        4.63      0.63 o 
   4   2  25        9.21        8.45      0.77 o 
  -5   3  25       39.41       39.38      3.13 o 
  -4   3  25        5.06        4.77      0.66 o 
  -3   3  25       13.54       12.21      1.15 o 
  -2   3  25        0.60        0.26      0.46 o 
  -1   3  25       34.63       35.29      1.90 o 
   0   3  25       30.70       35.37      1.21 o 
   1   3  25       15.94       19.34      1.07 o 
   2   3  25       24.66       32.39      2.77 o 
  -8   0  26        2.81        2.20      0.78 o 
  -7   0  26        4.98       10.51      1.00 o 
  -6   0  26       44.57       49.56      1.82 o 
  -5   0  26        7.48        6.73      0.76 o 
  -4   0  26      163.55      180.78      3.44 o 
  -3   0  26        1.90        2.12      0.78 o 
  -2   0  26        4.52        4.86      0.65 o 
  -1   0  26        0.47        0.41      0.60 o 
   0   0  26        1.55        0.58      0.67 o 
   1   0  26        7.84        7.55      0.84 o 
   2   0  26       14.85       16.89      1.12 o 
   3   0  26       37.55       41.70      1.56 o 
   4   0  26        5.31        6.02      1.02 o 
  -7   1  26        0.75        0.57      0.52 o 
  -6   1  26        4.81        5.05      0.56 o 
  -5   1  26       11.83        9.71      0.65 o 
  -4   1  26       27.02       33.87      1.00 o 
  -3   1  26        0.00       -0.37      0.38 o 
  -2   1  26        0.02        0.48      0.37 o 
  -1   1  26        9.14        9.34      0.55 o 
   0   1  26        5.62        6.82      0.51 o 
   1   1  26        0.20       -0.37      0.39 o 
   2   1  26        0.06        0.03      0.48 o 
   3   1  26        1.74        1.47      0.47 o 
   4   1  26        2.25        1.66      0.58 o 
  -6   2  26        9.20        7.05      0.67 o 
  -5   2  26        5.57        4.98      0.83 o 
  -4   2  26       10.39       11.67      0.92 o 
  -3   2  26       10.26       10.59      0.74 o 
  -2   2  26        2.30        1.50      0.53 o 
  -1   2  26        0.14       -0.56      0.56 o 
   0   2  26        9.53       10.59      1.23 o 
   1   2  26        3.61        3.28      0.71 o 
   2   2  26        0.76        1.23      0.59 o 
   3   2  26        0.30       -0.15      0.78 o 
  -6   1  27       22.29       20.76      0.99 o 
  -5   1  27        0.23        0.15      0.50 o 
  -4   1  27        1.65        1.78      0.54 o 
  -3   1  27        2.63        1.43      0.52 o 
  -2   1  27        2.16        1.65      0.51 o 
  -1   1  27        3.11        2.72      0.44 o 
   0   1  27       22.14       24.63      1.37 o 
   1   1  27       11.14       15.07      0.76 o 
   2   1  27       10.48       12.00      0.81 o 
   3   1  27        1.14        1.06      1.10 o 
  -4   2  27       13.64       13.40      1.04 o 
  -3   2  27        3.30        5.33      0.68 o 
  -2   2  27        0.02        0.22      0.51 o 
  -1   2  27        2.29        1.74      0.55 o 
   0   2  27        4.25        3.77      0.62 o 
   1   2  27        0.01        1.08      1.57 o 
  -5   0  28       24.89       27.58      1.70 o 
  -4   0  28        9.31        9.30      0.95 o 
  -3   0  28        1.66        0.68      1.02 o 
  -2   0  28       27.37       26.44      1.50 o 
  -1   0  28       12.64       20.76      1.39 o 
   0   0  28        8.07       10.59      1.07 o 
   1   0  28        1.24        1.10      0.71 o 
  -4   1  28        1.69        2.56      0.71 o 
  -3   1  28       14.35       13.13      0.81 o 
  -2   1  28        3.36        4.50      0.63 o 
  -1   1  28        4.75        4.85      0.65 o 
   0   1  28        2.02        1.91      0.70 o 
                                                 
